# Supplementary material for: Identification of a lineage specific zinc responsive genomic island in Mycobacterium avium ssp. paratuberculosis
Source: BMC Genomics. 2014 Dec 6;15(1):1076. doi: 10.1186/1471-2164-15-1076 (PMC4298942; doi:10.1186/1471-2164-15-1076)
Supplement: Supplementary file 1 — Additional file 1: Table S1. Bacterial strains and plasmids. Table S2. Oligonucleotides. Table S3. Raw data of Rockhopper analysis. Table S4. Homologue zinc responsive genes in mycobacteria. Figure S5. TPEN-Zn titration experiment. (XLSX 441 KB) [file 12864_2014_6800_MOESM1_ESM.xlsx]

## Sheet: Legend
Suppl. Table S1: bacterial strains and plasmids used in this study
Suppl. Table S2: oligonucleotides
Suppl. Table S3: Raw data of Rockhopper analysis
Suppl. Table S4: Homologue zinc responsive genes in mycobacteria
Suppl. Figure S5: TPEN-Zn titration experiment

## Sheet: Suppl. Table S1
Table S1: Bacterial strains and plasmids used in this study
Bacterial strains
Escherichia coli DH5F'	F'/endA1 hsdR17 (r- m- supE44 thi-1 recA1 gyrA (Nalr relA1 (lacZYA-argF)U169 deoR [80dlac(lacZ)M15]	Raleigh et al., 1989
M. smegmatis mc2155	Transformable strain of the isolate M.smegmatis ATCC 607	Snapper et al., 1990
M. smegmatis∆furB	markerless furB (msmeg4487) deletion mutant of M. smegmatis mc2155	this work
M. avium ssp. paratuberculosis DSM44135	Clinical isolate of a decontaminated dung sample of a paratuberculosis infected cow, DSM44135	Jark et al.,1997
Plasmids
pJEM15	promoterless E. coli - mycobacterium shuttle vector for lacZ-fusion, kan	Timm et al. 1994
pJETTM1.2	subcloning blunt end suicide vector, amp	ThermoFisher Scientific, Waltham, MA, USA
p2NIL	E. coli - mycobacterium shuttle vector for gene manipulation, kan	Parish & Stoker 2000
pGOAL19	hyg, PAG85-lacZ, Phsp60-sacB, PacI cassette vector, amp	Parish & Stoker 2000
p2NIL_MSMEG4487_AB	p2NIL containing 1500 bp up- and downstream fragments of msmeg4487	this work
p2NIL_MSMEG4487_Del	p2NIL containing PacI restricted selection marker gene cassette of pGOAL19 and 1500 bp up- and downstream fragments of msmeg4487	this work
pJEM-mptA2	pJEM15 containing -941/+42 bp relative to the TSS of mptA (position 4158855 to 4159838a), spanning all three Zur boxes	this work
pJEM-mptA2MUT	pJEM-mptA2 with two single point mutations in Zur box3 TGTTATCG→TATAACGATTTTC→GATTA	this work
pJEM-mptA8	pJEM15 containing -304/+42 bp relative to the TSS of mptA (position 4158855 to 4159201a), containing Zur box3 only	this work
pJEM-mptA3	pJEM15 containing 932 bp of the 5'UTR of mptA, (position 4158907 to 4159838a), lacking Zur box3 and parts of the putative -10 box	this work
pMP1102	pMV306hyg containing a 8438 bp fragment with the whole mptoperon (position 4151401 to 4159838)	Heinzmann et al. 2008
a The position numbers given related to GenBank accession no. NC_002944

## Sheet: Suppl. Table S2
Table S2: Oligonucleotides used in this study
Oligonucleotides	Description or sequence (5’ to 3’)	Source/ reference
oRep-JEM fw	GATCAGTACTCTCGGGCAAGGTGGGCATGG (forward primer situated at position 4159819-4159838, ScaI restriction site underlined)a	this work
oRep-JEM rev2	CATGGATCCGCGCTCAAACCGAGCCATCG (reverse primer situated at position 4158855-4158874, BamHI restriction site underlined)a	this work
oRep-JEM rev3	CATGGATCCTACCTCCACGCAAGGGATGG (reverse primer situated at position 4158907-4158926, BamHI restriction site underlined)a	this work
oRep-JEM fw6	GATCAGTACTTCCGATGCGCGCTTGACCGC (reverse primer situated at position 4159182-4159201, ScaI restriction site underlined)a	this work
omptA2-JEM-Mut fw	TGGAGGTATGTTATCTATAACGATTTTGATTATCGGT (forward primer situated at position 4158878-4158914, mutated bases underlined)a	this work
omptA2-JEM-Mut rev	GATAACATACCTCCACGCAAGGGATGGATCAGTGG (reverse primer situated at position 4158900-4158934)a	this work
ocDNAmptA	CGTCTTCAACGGTCTTCTTG (gene specific cDNA primer for 5' RACE situated at position 4158469-4158488)a	this work
oGSP1mptA	CTCAGCTTCACGAGCAAATC (nested gene specific primer for 5' RACE situated at position 4158534-4158553)a	this work
5’ RACE® Abridged Anchor Primer (AAP)	GGCCACGCGTCGACTAGTACGGGIIGGGIIGGGIIG (primer binding to the oligo-dC tail in the 5’ RACE® System)	Invitrogen GmbH
oRTMbtBfw	GCCGGTAGGTGTAGCTCAGT (forward primer situated at position 2420653-2420672)a	this work
oRTMbtBrev	CAAATCGCACCAGCAACTC (reverse primer situated at position 2420825-2420843)a	this work
oRTMptAfw	AGTGGCAGTTTGCTCAGCTT (forward primer situated at position 4158522-4158541)a	this work
oRTMptArev	CTGGTGACACTGCTGTTTGG (reverse primer situated at position 4158665-4158684)a	this work
oRTSidA_for	CCGACATGTCACTGCTGTTC (forward primer situated at position 4171729-4171748)a	this work
oRTSidA_rev	ATAGCGTGACGTTGATGCAG (reverse primer situated at position 4171910-4171929)a	this work
oGapDHfw	ATCGGGCGCAACTTCTACC (forward primer situated at position 1221936-1221954)c	Granger et al., 2004
oGapDHrev	GTCGAATTTCAGCAGGTGAGC (reverse primer situated at position 1222038-1222058)c	Granger et al., 2004
oRT_MSMEG_3084fw	GTGCCAAGAAGGTCATCATC (forward primer situated at position 3157638-3157657)b	this work
oRT_MSMEG_3084rev	ACTCGTCATTGAGCACCTTG (reverse primer situated at position 3157780-3157799)b	this work
oMSMEG_4487-A fw	GATCAAGCTTGGTGTAGGCGTCGACCAGGAACGCCATG (forward primer situated at position 4568045-4568072)b, HindIII restriction site underlined	this work
oMSMEG_4487-A rev	CATGAAGACCGCCCGTCACCTGCGGTCCTCGCTGGCGT (reverse primer situated at position 4569522-4569550)b, BbsI restriction site underlined	this work
oMSMEG_4487-B fw	GATCGGATCCGAAGACATCGGGCACGTGAATCAGGTGA (forward primer situated at position 4569946-4569960)b, BbsI restriction site underlined	this work
oMSMEG_4487-B rev	CATGGTACCGGCACAAGATGGGTGAGGCGGTGCTCATC (reverse primer situated at position 4571423-4571451)b, KpnI restriction site underlined	this work
oMSMEG_4487-Del_fw	ATCGCGATCGTTTTGCAG (forward primer situated at position 4569317-4569334)b	this work
oMSMEG_4487-Del_rev	GTGAGGTCGTCGAGGAGTTG (reverse primer situated at position 4570202-4570221)b	this work
a The position numbers given related to GenBank accession no. NC_002944
b The position numbers given related to GenBank accession no. NC_008596
c The position numbers given related to GenBank accession no. AE016958

## Sheet: Suppl. Table S3
Table S3: Raw data of Rockhopper analysis (Data were sorted by q-value. Genes with a q-value <0.01 are differentially expressed. Only genes with raw counts (or no counts) in all replicates were included for further analysis.)
RCN	Locus tag	Raw Counts Standard Replicate 1	Raw Counts Standard Replicate 2	Expression value Standard	Raw Counts TPEN Replicate 1	Raw Counts TPEN Replicate 2	Expression value TPEN	pValue standard/TPEN	qValue standard/TPEN
-	MAP3047	0	0	0	252	152	16	0	0
-	MAP3491	883	1014	69	28683	16992	1521	0	0
-	MAP3626c	406	225	120	22604	3836	3510	0	0
-	MAP3735c	41	1	2.2	4493	3474	172	0	0
-	MAP3736c	3	203	5	5276	2381	197	0	0
-	MAP3738c	102	203	11	21079	14944	1339	0	0
-	MAP3739c	51	74	2	18664	12434	540	0	0
-	predicted RNA	51	24	40	13818	21215	20394	0	0
-	MAP3740	305	250	1	34407	38380	237	0	0
-	MAP3741	0	47	1	4464	3563	266	0	0
-	MAP3747c	1203	1423	62	63416	49215	2571	0	0
-	MAP3749	351	263	21	59512	46219	3424	0	0
mmpS1	MAP3750	92	125	13	8623	6170	871	0	0
mmpL4_5	MAP3751	1376	2544	37	57298	45184	975	0	0
-	MAP3762c	306	221	12	12177	7570	427	0	0
papA3_2	MAP3763c	756	604	26	20099	11659	546	0	0
pks2	MAP3764c	1545	1958	16	59818	31839	373	0	0
-	predicted RNA	66	0	26	10275	8679	6899	0	0
-	MAP3765	1289	1779	54	60469	26298	1319	0	0
rpsN	MAP3768c	51	2	5	6802	4325	970	0	0
rpmG	MAP3769c	74	296	61	42279	28932	11707	0	0
-	MAP3770	278	349	15	83172	59699	3271	0	0
rpmE2	MAP3771	64	91	15	18535	11772	2751	0	0
-	MAP3772c	153	488	15	41323	40881	2111	0	0
-	MAP3778	1664	2480	63	68650	52635	1819	0	0
-	MAP3779	650	1455	36	48801	31975	1339	0	0
-	MAP3780	5001	6241	81	181587	110692	1937	0	0
-	MAP3782	15744	13767	582	476226	266930	13022	0	0
-	MAP3784	1966	1610	360	57479	31867	7954	0	0
-	MAP3785	1528	1582	102	53556	26929	2314	0	0
-	MAP3787	433	372	16	14099	10664	487	0	0
-	MAP3788	203	448	25	10873	6586	637	0	0
-	MAP3781	100	174	25	6305	2920	744	2.41705e-300	3.26302e-298
-	MAP3783	7267	5246	1255	182548	109018	26113	1.4264e-287	1.869e-285
-	MAP0488c	102	153	8	4860	2734	240	1.07771e-235	1.37177e-233
-	MAP0489c	137	94	7	4822	2296	190	1.72145e-208	2.13029e-206
-	MAP3774c	417	431	26	8423	6665	457	2.46209e-184	2.96449e-182
-	MAP2999	322	600	22	15134	4109	370	2.45162e-178	2.8742e-176
-	MAP3737	0	51	0	912	846	33	9.13705e-169	1.04373e-166
-	MAP3786	681	506	24	14862	6682	369	2.09155e-163	2.32946e-161
-	MAP3773c	289	508	53	9518	5123	897	1.77208e-161	1.92551e-159
-	MAP3776c	792	1856	67	24120	14702	925	2.7364e-159	2.90253e-157
-	MAP3734c	102	305	6	5104	2796	114	3.45123e-128	3.57564e-126
-	MAP3775c	298	412	27	6839	4403	412	5.66791e-115	5.73876e-113
-	MAP3492	1266	2177	41	25027	13738	421	1.11381e-77	1.10267e-75
-	MAP3568c	51	237	17	23	0	0	6.56214e-51	6.35529e-49
mbtB	MAP2177c	281	225	4	1850	2629	40	2.26394e-35	2.14592e-33
-	predicted RNA	670	862	882	12346	2784	6557	1.17722e-33	1.09261e-31
-	MAP0487c	289	142	14	2852	1743	141	4.61256e-32	4.19366e-30
-	predicted RNA	12081	15373	1839	170636	59365	12563	8.38351e-30	7.4697e-28
-	predicted RNA	11704	13363	13953	2885	1215	1926	9.08471e-30	7.93576e-28
-	MAP3732c	51	146	7	1669	903	92	1.36984e-29	1.17358e-27
-	MAP3766	775	1111	54	11379	4123	369	8.67769e-29	7.29417e-27
-	MAP1977c	89	50	6	978	780	75	1.9957e-24	1.64645e-22
-	MAP1555c	153	247	42	1877	1355	328	2.35811e-19	1.91007e-17
-	MAP2172c	1355	701	48	6586	5437	268	9.33399e-19	7.42552e-17
-	MAP3632	626	757	137	6239	2434	716	7.00934e-15	5.47835e-13
-	MAP0192c	0	51	1	235	303	20	6.39853e-14	4.91473e-12
-	predicted RNA	144	178	774	2406	596	5510	1.06341e-13	8.02968e-12
-	predicted RNA	311	548	740	1722	2312	3816	4.03553e-12	2.99638e-10
-	MAP2176c	102	51	5	469	725	50	8.96435e-12	6.54692e-10
-	MAP3761c	406	529	36	3536	1711	181	9.29226e-12	6.67694e-10
lpqA	MAP3056	120	221	15	51	0	1	3.10884e-11	2.19839e-09
pgsA2	MAP1535	458	203	30	102	0	2	3.51061e-11	2.44371e-09
-	MAP3733c	153	345	22	1665	1225	127	3.65335e-11	2.50395e-09
mbtC	MAP2175c	124	492	12	1141	1741	69	3.92646e-11	2.65036e-09
trpE2	MAP2205c	540	588	24	2512	2522	109	1.5377e-10	1.02246e-08
PE_5	MAP1514	0	349	31	51	0	2	2.17167e-10	1.42276e-08
-	MAP3731c	813	1023	35	4574	3342	144	7.87739e-10	5.08605e-08
mbtE	MAP2173c	3969	3399	40	14566	16134	174	5.43722e-09	3.4604e-07
-	MAP2414c	203	396	6	1119	1465	30	2.06313e-08	1.29454e-06
-	MAP3760c	638	676	98	4214	1927	394	2.69904e-08	1.67003e-06
fadD33_2	MAP1554c	1510	1832	61	6478	5754	224	3.98194e-08	2.43008e-06
pstB	MAP0574	0	51	2	398	133	18	1.65797e-07	9.98141e-06
mbtD	MAP2174c	323	487	7	1501	1686	31	1.6678e-07	9.98141e-06
fadD28	MAP3752	2265	2211	75	12119	5650	255	9.72357e-07	5.6998e-05
-	MAP4069c	50	25	2	508	203	19	1.00497e-06	5.81448e-05
-	predicted RNA	5110	4376	5449	20546	15224	19358	1.22038e-06	6.97023e-05
fadE14	MAP1553c	8382	7917	407	35794	30675	1622	1.76388e-06	9.94694e-05
IS1110	MAP3748c	153	397	12	1160	1073	53	2.18587e-06	0.000121725
-	MAP2138	346	320	45	152	6	6	6.14454e-06	0.00033795
citE	MAP2310c	141	581	24	204	0	4	5.31798e-05	0.00288922
-	MAP2412c	51	77	3	220	386	18	8.02779e-05	0.00430889
-	MAP4065	397	506	19	2684	865	60	8.32278e-05	0.00441405	Threshold
-	predicted RNA	1027	2268	2902	4332	4043	7590	0.000203616	0.0106719
-	MAP1594c	32	75	16	297	264	86	0.000316048	0.016372
-	MAP1087	0	50	3	255	102	19	0.000354159	0.0181354
-	MAP1660	51	102	5	355	355	24	0.000481011	0.0243512
ispF	MAP0477	153	138	17	57	7	2	0.000561967	0.0280259
-	MAP3730	1950	2668	209	7113	5150	532	0.000559888	0.0280259
-	MAP2413c	252	275	8	682	902	28	0.000592473	0.0290051
-	MAP4158	290	634	18	224	51	4	0.000672252	0.0325531
bfrA	MAP1595	5624	7080	762	5627	1166	302	0.000696031	0.0333421
pcaG	MAP2730c	271	156	22	122	0	3	0.00075354	0.035713
guaA	MAP3489c	832	1303	38	4218	1955	97	0.000783461	0.0367402
-	MAP1006	222	278	18	69	36	3	0.00102671	0.0476456
furB	MAP2139	458	693	80	140	145	20	0.00120541	0.0553618
-	MAP3950c	435	727	107	302	106	31	0.00122125	0.0555169
-	MAP0396	120	276	23	945	477	75	0.00156951	0.0706279
-	MAP1520	152	101	22	0	29	3	0.00166566	0.074205
-	MAP3557	0	140	9	362	251	43	0.00176798	0.0779835
-	MAP3870	558	702	56	357	103	16	0.00222243	0.0970679
-	MAP0075	174	67	17	746	324	62	0.00227019	0.0981912
tmk	MAP3361c	331	334	30	270	0	7	0.00261132	0.11186
ilvD	MAP3631c	963	660	27	3632	1207	65	0.00276997	0.117526
-	MAP4174	51	51	3	274	215	15	0.00282035	0.118534
-	MAP3103c	641	1038	179	3189	1379	420	0.00285799	0.118994
-	MAP1596	521	1167	22	910	0	7	0.00301275	0.124276
-	MAP1785	351	336	16	1414	707	44	0.00333709	0.135987
lprE	MAP2522	255	374	29	253	0	7	0.00332718	0.135987
-	MAP0355	206	133	25	102	0	4	0.00367767	0.147604
-	MAP3261c	253	101	13	1651	101	39	0.00374463	0.148949
lppW	MAP2973	352	695	30	359	51	8	0.0037991	0.149779
-	MAP3180	287	205	27	116	31	6	0.00389783	0.152323
cysQ_1	MAP1877c	193	98	10	920	297	35	0.00426508	0.165225
-	MAP0661c	1290	1471	195	718	407	71	0.00441969	0.169739
ppiA	MAP0011	2882	3651	342	2689	855	148	0.00501761	0.191055
-	MAP2707c	309	520	73	383	0	20	0.00530951	0.200457
echA21	MAP0249c	961	680	58	505	203	20	0.00537546	0.201241
-	MAP3627	914	1518	105	5139	1465	228	0.00607385	0.225492
pabA	MAP0015	783	671	62	609	102	21	0.00613123	0.225741
argF	MAP1365	1115	1052	67	762	255	25	0.00618993	0.226034
-	MAP0676	408	291	19	203	51	5	0.00638439	0.231239
-	MAP3269	203	250	17	51	51	4	0.00690498	0.248078
-	MAP3383	1344	1431	285	1113	302	112	0.00841112	0.299772
fadE26_1	MAP0559c	357	478	20	251	67	6	0.00851847	0.301189
-	MAP3753	2888	4989	165	9441	7659	355	0.00871169	0.305595
-	MAP3902c	624	970	87	500	199	32	0.00924415	0.32174
-	MAP1708	179	254	18	169	0	4	0.00934787	0.322827
-	MAP2430	395	356	15	255	51	4	0.00963176	0.330073
-	MAP3515c	99	26	6	213	261	23	0.00974859	0.331526
-	MAP2065	592	671	27	255	204	9	0.0103069	0.347857
-	MAP1763c	149	283	14	47	50	3	0.0104533	0.349532
-	MAP3891	354	252	28	279	51	10	0.0105825	0.349532
-	MAP4151c	254	242	22	101	50	6	0.010435	0.349532
-	MAP1450c	191	204	7	704	442	18	0.0110779	0.362884
-	MAP3227c	292	194	10	1258	356	25	0.0112149	0.36469
-	MAP2109c	3	53	3	212	93	18	0.0114323	0.369063
-	MAP2474c	430	658	66	510	43	22	0.0125803	0.403202
-	MAP1386c	56	54	4	487	96	16	0.0128836	0.409974
-	MAP1443c	356	140	25	115	51	7	0.013066	0.412829
-	MAP3479c	183	351	17	243	0	4	0.0132019	0.414188
-	MAP1673c	329	321	18	326	0	5	0.0134055	0.417632
-	MAP0191c	151	153	7	342	459	20	0.0136838	0.423341
-	MAP0179c	638	1400	89	640	294	36	0.013889	0.426729
-	MAP2634c	226	352	25	152	50	7	0.0139868	0.426789
-	MAP1192	526	606	94	1864	885	197	0.0143678	0.435432
-	MAP1434	602	552	30	712	0	10	0.0153124	0.460924
-	MAP1697	205	100	23	718	304	65	0.0160383	0.479533
-	MAP4021	220	100	15	121	0	3	0.0164038	0.487192
-	MAP2073c	254	305	22	151	51	6	0.0174677	0.514267
fadB4	MAP3190	871	1059	57	852	203	23	0.0175736	0.514267
nuoK	MAP3211	1928	2054	385	1885	527	181	0.0174308	0.514267
-	predicted RNA	2592	2319	5319	2441	614	2499	0.017929	0.518661
-	MAP1015	166	128	19	1025	146	53	0.0182375	0.52418
-	MAP2365	138	254	9	659	401	22	0.0183951	0.525322
-	predicted RNA	5237	8408	7635	6052	2006	3675	0.018741	0.531791
upp	MAP3431c	153	149	11	1019	153	30	0.0188366	0.531791
-	MAP2248c	245	311	16	65	87	4	0.01915	0.536562
fadE28	MAP0523	228	188	11	915	337	27	0.0195023	0.54289
argD	MAP1364	1120	2406	80	1634	427	37	0.0195399	0.54289
-	MAP2032c	184	214	18	51	50	4	0.0194977	0.54289
-	MAP3799	456	254	17	405	0	5	0.0199205	0.544454
-	MAP1005	498	457	35	335	98	12	0.0204294	0.5543
-	MAP3421c	559	280	61	375	51	20	0.0204052	0.5543
-	MAP0118	203	381	44	169	51	13	0.0206542	0.554303
-	MAP2063c	51	0	4	306	51	19	0.0214651	0.572616
-	MAP1675	221	279	57	1492	188	132	0.0224321	0.594853
-	MAP0258	2871	1008	753	2436	356	363	0.0228858	0.603291
-	MAP1461	118	189	20	0	46	4	0.023174	0.605806
-	MAP1924c	1022	910	141	1018	159	60	0.0231172	0.605806
-	MAP0973	219	528	24	1342	539	53	0.0237844	0.61275
lipG	MAP4118c	2070	3841	184	2388	1012	91	0.0236572	0.61275
-	MAP3934c	255	418	36	1207	509	80	0.0242914	0.621942
echA16_2	MAP2904	242	253	19	253	0	5	0.0247513	0.630097
mraY	MAP1900c	364	736	28	534	64	10	0.0251324	0.636164
-	MAP4209	83	51	6	405	154	20	0.0251449	0.636164
-	MAP4203	245	138	9	865	296	21	0.0259754	0.650114
-	MAP3420c	946	864	46	2417	1394	87	0.0266303	0.662782
ltp1	MAP2897c	3056	1718	119	3144	383	58	0.0269175	0.666208
papA2	MAP1694	264	551	15	1185	672	31	0.0273212	0.672464
-	MAP0721c	477	800	68	1349	1153	133	0.0277387	0.678988
-	MAP3743	102	152	6	281	356	18	0.0284121	0.691672
-	MAP0238c	237	102	11	703	304	27	0.0296219	0.717205
-	MAP0751c	1295	1855	101	1244	506	47	0.0299711	0.721736
-	MAP0337	533	282	24	301	91	8	0.0315238	0.743289
-	MAP1558c	31	551	16	696	436	31	0.0314818	0.743289
-	MAP2165	84	40	6	420	121	20	0.031033	0.743289
-	predicted RNA	19024	13389	4624	45831	17413	7305	0.0310589	0.743289
-	MAP3460c	554	857	29	758	102	12	0.0311117	0.743289
-	MAP2762c	153	80	15	88	0	3	0.0320262	0.746998
-	MAP1409c	1094	1020	87	1026	231	38	0.0322371	0.748002
-	MAP1187	5249	6944	242	15910	8489	432	0.0325033	0.750271
-	MAP1440c	11	303	16	509	302	41	0.0329093	0.755728
-	MAP0382c	583	341	42	1608	624	82	0.0339421	0.775447
-	MAP2795	818	682	51	767	153	23	0.0343256	0.77997
-	predicted RNA	3688	1755	3547	9603	3004	6304	0.0343152	0.77997
-	MAP2241c	295	747	38	377	121	15	0.0347472	0.781812
-	MAP1009	288	198	30	174	40	9	0.035731	0.799907
-	MAP1252c	152	253	15	204	0	4	0.0364433	0.811774
-	MAP1219c	28	97	7	224	178	23	0.0373275	0.813039
-	MAP1593	1001	1011	78	1022	207	34	0.0366826	0.813039
-	MAP1677	539	1399	65	672	309	29	0.0375304	0.813039
trpD	MAP1931c	153	186	8	493	355	21	0.0369798	0.813039
-	MAP2125	106	242	8	793	232	20	0.0368606	0.813039
-	MAP2778c	100	254	14	496	357	34	0.0378236	0.813039
adhD	MAP3502	387	226	15	264	48	5	0.0370068	0.813039
-	MAP3978	757	1307	45	4577	658	82	0.0371904	0.813039
-	MAP3108c	93	255	14	152	0	3	0.0385502	0.821729
-	MAP3039c	444	828	78	324	239	33	0.0389426	0.826139
-	MAP0817c	130	102	14	89	0	3	0.0392184	0.828047
-	MAP1321c	203	200	26	410	456	59	0.0393236	0.828047
xerD	MAP1408	1731	3091	145	1817	935	74	0.0393631	0.828047
-	MAP0485c	263	378	20	391	0	7	0.0401246	0.834978
-	MAP1601	2092	1703	86	1641	687	44	0.0401089	0.834978
nrdE	MAP3100c	17433	23660	541	46900	24014	828	0.0406123	0.837628
gpsA	MAP3020c	102	102	5	457	204	16	0.0411253	0.844301
-	MAP3951c	504	248	11	1500	454	21	0.0425344	0.869224
-	MAP2077c	153	122	24	56	24	5	0.0428335	0.87134
-	MAP0818c	184	141	34	153	0	9	0.0436144	0.883192
-	MAP3790	201	221	15	691	347	33	0.0443789	0.894606
hpx	MAP3229c	212	63	8	560	253	21	0.0448089	0.899206
fabG3_1	MAP1739c	218	197	15	841	278	33	0.0456888	0.912752
fadE2	MAP3570c	1605	803	58	1248	306	27	0.0460668	0.916194
-	MAP3696	147	304	26	575	409	55	0.046645	0.923572
-	MAP1494	486	977	73	989	51	34	0.0469484	0.925464
-	predicted RNA	3461	5154	5032	3537	1918	2870	0.0477689	0.933435
-	MAP3129	91	426	33	671	428	68	0.0477601	0.933435
mmpS2	MAP3130	49	222	16	101	0	3	0.0475622	0.933435
entD	MAP3315	354	305	29	304	51	11	0.04781	0.933435
-	MAP0844	404	285	107	310	61	41	0.0494334	0.953358
-	MAP3812c	152	370	17	923	334	36	0.0508056	0.9756
-	MAP1053	574	479	24	470	126	10	0.0510429	0.975948
-	predicted RNA	4988	4655	4139	12382	5787	6672	0.0535737	0.998192
-	MAP0600c	101	443	12	511	509	24	0.0542877	0.998192
metB	MAP1026	408	707	27	761	20	11	0.053509	0.998192
-	MAP1446c	736	598	46	507	227	21	0.0524745	0.998192
-	MAP1635c	202	657	38	203	153	15	0.0541519	0.998192
-	MAP2095c	152	292	14	126	51	4	0.0524303	0.998192
-	MAP2249c	156	253	25	103	51	8	0.054247	0.998192
-	MAP2339c	450	616	69	406	151	30	0.0529328	0.998192
-	MAP2764c	51	51	6	253	126	21	0.0539175	0.998192
nrdI	MAP3101c	3403	3913	467	10793	4324	806	0.0530075	0.998192
-	MAP3754	5041	6888	1523	14006	7486	2455	0.0533269	0.998192
-	MAP4138c	3309	5150	639	4541	1481	369	0.052664	0.998192
dnaA	MAP0001	1872	2401	80	2959	1979	87	0.798713	1
-	predicted RNA	9125	8802	6452	13368	6224	6035	0.865302	1
dnaN	MAP0002	5342	5396	260	7912	2743	208	0.694099	1
recF	MAP0003	1192	1919	76	2907	1030	80	0.743096	1
-	MAP0004	654	985	93	1163	356	69	0.556997	1
gyrB	MAP0005	33766	41298	1065	55454	22383	926	0.312949	1
gyrA	MAP0006	13731	16385	345	25941	8312	314	0.419388	1
-	MAP0007	4156	6167	346	6948	3627	317	0.962926	1
-	MAP0008c	233	550	38	251	301	29	0.612583	1
-	MAP0009	153	0	3	449	0	5	0.609	1
-	MAP0010c	120	100	14	220	76	15	0.68698	1
-	MAP0012c	502	388	61	632	288	53	0.881722	1
-	MAP0013c	853	819	172	1086	436	130	0.579126	1
-	MAP0014	370	435	31	571	152	21	0.462393	1
pknB	MAP0016c	4224	4644	136	5652	2056	97	0.350939	1
-	MAP0017c	549	424	56	893	379	61	0.640533	1
pknA	MAP0018c	1526	2146	138	2993	802	111	0.592197	1
pbpA	MAP0019c	3999	5193	178	6289	2590	145	0.681031	1
rodA	MAP0020c	1265	2259	71	2171	1214	62	0.806415	1
ppp	MAP0021c	3323	4699	153	6270	1578	115	0.384141	1
-	MAP0022c	1397	1626	186	2162	656	137	0.478781	1
-	MAP0023c	8283	10649	333	13885	5626	289	0.981446	1
-	MAP0024c	0	51	2	51	0	1	0.563523	1
-	MAP0025	172	255	46	385	173	52	0.664384	1
fadD33_1	MAP0026	767	862	30	1578	646	34	0.604235	1
-	MAP0027	2353	3671	90	5760	1840	92	0.847702	1
-	MAP0028c	346	545	20	1333	587	38	0.0569249	1
-	MAP0029c	1928	2012	91	4999	1156	107	0.618466	1
-	MAP0030c	2097	625	251	3209	781	265	0.719079	1
-	MAP0031c	2181	1006	96	3306	665	85	0.822647	1
fadE25_1	MAP0032c	1276	552	39	2702	796	57	0.210108	1
-	MAP0033c	94	18	8	176	82	15	0.560219	1
-	MAP0034	445	862	30	861	294	22	0.558578	1
-	MAP0035	2486	2776	193	4404	1636	182	0.872917	1
-	MAP0036	155	179	11	188	204	14	0.498042	1
-	MAP0037	675	439	90	866	331	78	0.909714	1
-	MAP0038	1332	1526	56	1462	718	37	0.297167	1
-	MAP0039	703	672	126	530	259	62	0.0758248	1
-	MAP0040	101	382	42	270	79	25	0.27121	1
-	MAP0041	1313	1643	52	2051	746	40	0.587216	1
-	MAP0042	1118	834	177	1541	485	144	0.666368	1
-	MAP0043c	301	539	30	786	90	22	0.519498	1
-	MAP0044c	456	479	21	1452	151	24	0.547321	1
-	MAP0045	666	736	67	1646	407	74	0.664915	1
-	MAP0046c	359	827	97	841	84	52	0.147428	1
-	MAP0047c	2778	2795	132	4079	2082	128	0.937256	1
leuS	MAP0048	3455	4724	80	6635	1963	67	0.671996	1
-	MAP0049c	599	629	53	637	357	38	0.542317	1
-	MAP0050c	1197	1461	139	2676	894	151	0.672947	1
gluA	MAP0051c	408	275	27	459	151	18	0.483414	1
glnQ	MAP0052c	490	755	20	795	692	24	0.521154	1
-	MAP0053c	1494	1830	129	2215	779	95	0.444911	1
-	MAP0054c	1073	2303	120	2036	501	70	0.134785	1
-	MAP0055c	633	996	50	986	457	39	0.630102	1
-	MAP0056c	51	283	7	0	0	0	1	1
-	MAP0057c	0	19	0	51	0	1	0.544523	1
-	MAP0058c	352	407	19	656	50	11	0.292999	1
-	MAP0059c	152	406	13	451	150	12	0.905151	1
-	MAP0060c	16528	14902	830	35446	12012	1001	0.103095	1
-	MAP0061c	5786	7210	690	10616	4879	710	0.79045	1
-	MAP0062c	441	705	36	458	243	20	0.169207	1
-	MAP0063	2158	2812	343	5154	1684	380	0.712836	1
ponA_1	MAP0064	9661	16506	282	17198	9662	264	0.469101	1
-	MAP0065	858	1633	43	2094	501	34	0.649054	1
-	MAP0066	367	522	39	686	223	32	0.749828	1
rpsF	MAP0067	1463	1465	292	2707	992	301	0.781483	1
ssb	MAP0068	2031	2053	234	2390	779	144	0.155874	1
rpsR	MAP0069	4033	5986	1124	5927	1785	690	0.151956	1
rplI	MAP0070	938	1279	138	1855	708	133	0.944088	1
dnaB	MAP0071	7462	13249	223	10512	7086	181	0.845583	1
-	MAP0072c	54196	64901	3874	80978	35749	3242	0.306123	1
-	MAP0073c	14018	17558	1124	22202	8676	916	0.619104	1
-	MAP0074	0	3	0	49	0	1	2.22512e-21	1
mmpL4_1	MAP0076	433	710	11	1366	531	15	0.27607	1
-	MAP0077	504	461	25	690	505	29	0.521785	1
-	MAP0078	333	642	100	538	339	84	0.837274	1
-	MAP0079	355	1127	55	1126	485	53	0.946543	1
-	MAP0080c	0	0	0	0	50	3	0	1
-	MAP0081	1071	2349	73	2190	1132	64	0.812016	1
-	predicted RNA	7004	3027	5916	10699	2533	5669	0.940906	1
-	MAP0082	424	179	26	578	51	17	0.418142	1
-	MAP0083c	284	521	51	458	100	27	0.162977	1
-	MAP0084c	683	934	53	1155	416	42	0.692779	1
LysR	MAP0085c	69	0	2	0	0	0	1	1
-	MAP0086	0	0	0	0	0	0	1	1
-	MAP0087	196	51	10	102	51	5	0.255436	1
-	MAP0088	165	279	28	503	102	29	0.841915	1
-	MAP0089	246	608	41	762	277	42	0.809232	1
-	MAP0090c	165	245	18	220	288	24	0.398332	1
-	MAP0091c	284	263	23	141	93	9	0.0654323	1
-	MAP0092	51	0	1	0	36	1	0.481936	1
-	MAP0093	4	179	9	182	49	9	0.502971	1
-	MAP0094	51	49	10	0	0	0	1	1
nuoI_1	MAP0095c	857	603	81	2095	376	97	0.528352	1
-	MAP0096c	305	247	48	493	187	48	0.899318	1
-	MAP0097c	324	771	52	561	462	49	0.921685	1
-	MAP0098c	1345	1922	121	2008	568	75	0.199217	1
-	predicted RNA	3490	3640	4818	2829	2687	3734	0.379135	1
-	MAP0099	2855	4214	1163	4819	2906	1171	0.866856	1
-	MAP0100	506	962	83	980	357	63	0.620808	1
-	MAP0101	109	198	13	175	44	7	0.264293	1
-	predicted RNA	8719	13649	11618	13506	7606	9978	0.959187	1
-	MAP0102	3191	4400	432	6606	2787	455	0.7696	1
-	MAP0103c	24240	26648	2672	40602	14214	2335	0.286619	1
-	predicted RNA	884	1445	3906	1569	1063	4190	0.710681	1
-	predicted RNA	49973	55033	13590	70397	37065	12290	0.277875	1
-	MAP0104	841	1239	48	1284	697	41	0.76898	1
-	predicted RNA	15740	13528	10992	24265	8206	9723	0.474629	1
-	MAP0105c	1201	1715	31	1978	1217	31	0.828127	1
-	MAP0106c	3017	4598	211	5047	2232	174	0.593952	1
-	MAP0107	255	441	55	407	101	31	0.230223	1
-	MAP0108	55	403	8	251	47	4	0.162607	1
mce1B	MAP0109	152	356	13	102	51	3	0.013597	1
-	MAP0110	50	144	5	0	0	0	1	1
-	MAP0111	50	249	7	241	35	5	0.34828	1
-	MAP0112	50	0	1	87	65	3	0.834969	1
-	MAP0113	153	93	5	196	100	6	0.454629	1
-	MAP0114	287	251	26	353	102	17	0.411586	1
-	MAP0115	0	87	2	86	0	1	0.584005	1
-	MAP0116	386	812	25	1016	294	22	0.923711	1
-	MAP0117	322	457	99	531	153	68	0.458609	1
-	predicted RNA	6554	4114	4458	17486	3624	6352	0.095711	1
-	MAP0119c	140	51	7	247	45	7	0.501081	1
-	MAP0120c	0	0	0	0	0	0	1	1
-	MAP0121	0	0	0	0	51	3	0	1
PE_1	MAP0122	0	0	0	0	51	6	0	1
-	MAP0123	51	51	3	0	0	0	1	1
-	MAP0124	58	67	5	0	0	0	1	1
-	MAP0125c	0	51	1	0	0	0	1	1
-	MAP0126	503	344	59	1005	202	60	0.788687	1
-	MAP0127	103	50	2	102	151	5	0.40652	1
-	MAP0128c	124	0	4	153	50	5	0.514991	1
-	MAP0129	398	444	23	405	252	16	0.506315	1
-	MAP0130	3848	1108	328	7040	1015	355	0.755952	1
-	MAP0131c	422	196	13	1326	241	24	0.0972206	1
phoY2_1	MAP0132c	20	26	2	82	0	2	0.500681	1
-	MAP0133c	778	540	25	1307	255	21	0.821093	1
-	MAP0134c	340	717	53	790	81	30	0.215847	1
cmaA1	MAP0135	3231	4383	247	5552	1882	196	0.481614	1
-	MAP0136	400	633	69	883	470	82	0.508272	1
-	MAP0137c	51	145	20	184	0	11	0.821945	1
-	MAP0138c	47	383	13	332	255	18	0.351096	1
-	MAP0139c	179	201	17	97	152	12	0.53538	1
-	MAP0140	562	815	93	1004	546	94	0.836597	1
-	MAP0141	1056	559	46	1457	610	48	0.797333	1
-	MAP0142c	102	0	2	148	49	3	0.5369	1
-	MAP0143	14615	5007	1870	31435	4721	2314	0.16955	1
-	MAP0144	304	267	21	503	230	23	0.767111	1
-	MAP0145	604	664	38	1554	204	36	0.939322	1
-	MAP0146	51	51	4	302	0	7	0.861408	1
-	MAP0147c	102	0	3	50	100	5	0.687539	1
-	MAP0148c	0	0	0	0	0	0	1	1
-	MAP0149c	561	550	32	875	640	41	0.382216	1
fadE25_2	MAP0150c	15285	17575	784	25827	11082	746	0.352767	1
-	MAP0151c	6408	7901	911	11244	4272	819	0.772915	1
-	MAP0152c	639	654	169	1226	712	228	0.342698	1
-	MAP0153	1554	1708	71	2899	1182	74	0.752944	1
-	MAP0154	58	74	4	160	7	3	0.536493	1
-	MAP0155	0	0	0	0	0	0	1	1
-	MAP0156	152	213	26	207	60	15	0.240558	1
-	predicted RNA	7784	4374	7103	10322	2700	5679	0.537055	1
PE_2	MAP0157	2941	2329	496	5391	1625	513	0.874925	1
-	MAP0158	2386	2780	125	5201	1494	127	0.938689	1
-	MAP0159c	1101	1127	53	1448	463	36	0.357159	1
-	MAP0160	6620	6808	1288	12735	3988	1269	0.940481	1
-	MAP0161	4587	3256	804	8099	2034	776	0.966029	1
-	MAP0162	1431	1988	118	2476	1196	111	0.984626	1
-	MAP0163	2438	2578	141	3173	1171	100	0.350504	1
-	MAP0164	2596	3161	108	3284	1536	78	0.33967	1
-	MAP0165	1014	1101	36	1953	506	32	0.854386	1
-	MAP0166	1122	1780	51	2536	744	46	0.88889	1
-	MAP0167	2097	2818	76	3319	1199	58	0.462973	1
-	MAP0168c	0	0	0	0	0	0	1	1
-	MAP0169c	0	0	0	50	50	3	0	1
sigI	MAP0170	43	119	5	104	51	4	0.515692	1
-	MAP0171c	203	253	11	553	0	8	0.562588	1
-	predicted RNA	2548	3599	4101	3783	3090	4505	0.615046	1
gltB	MAP0172	18653	24067	268	36260	13599	259	0.222389	1
gltD	MAP0173	5746	8604	278	10313	3466	217	0.376104	1
-	MAP0174	705	644	262	1587	301	265	0.844879	1
-	MAP0175c	202	547	24	967	331	35	0.255378	1
-	MAP0176	252	126	25	451	51	22	0.902366	1
-	MAP0177	250	198	13	650	102	15	0.550163	1
-	MAP0178c	0	50	1	51	51	2	0.674603	1
-	MAP0180	3559	2284	117	5309	1169	95	0.493281	1
menG	MAP0181c	270	572	49	400	292	39	0.674236	1
-	MAP0182c	1310	2433	258	3592	2047	357	0.288677	1
-	MAP0183c	116	301	18	599	50	19	0.765138	1
-	MAP0184c	951	1133	87	1974	485	78	0.874512	1
-	MAP0185c	911	1536	174	2548	880	201	0.562739	1
-	MAP0186c	380	165	30	433	125	23	0.648543	1
sodA	MAP0187c	61330	51632	5307	106661	34132	5212	0.220999	1
-	MAP0188c	1430	2303	591	3447	1627	705	0.545819	1
-	MAP0189	783	1347	60	1893	813	66	0.659741	1
glpQ1	MAP0190	440	558	35	689	152	22	0.335513	1
pheA	MAP0193	200	252	13	368	152	13	0.930082	1
-	MAP0194	407	531	38	588	326	34	0.908587	1
-	MAP0195c	348	382	60	357	304	53	0.853665	1
-	MAP0196c	948	1469	51	1864	656	43	0.798564	1
serS	MAP0197	248	203	10	219	51	4	0.117045	1
-	MAP0198c	53	152	7	0	0	0	1	1
-	MAP0199	151	51	10	199	0	5	0.788988	1
-	MAP0200c	50	41	5	51	0	1	0.451157	1
-	MAP0201	0	0	0	101	51	6	0	1
-	MAP0202	50	0	1	152	0	1	0.579907	1
-	MAP0203c	164	336	42	371	355	62	0.282155	1
-	MAP0204c	1280	1799	57	3349	982	63	0.602896	1
-	MAP0205	854	1699	95	1104	1117	86	0.932158	1
-	MAP0206	1793	2153	146	2662	1527	140	0.977063	1
-	MAP0207	509	899	50	1529	285	48	0.959138	1
-	MAP0208	101	110	7	251	101	10	0.348761	1
csp	MAP0209c	1979	3269	92	4055	1768	88	0.912762	1
pirG	MAP0210c	7630	8623	465	15165	4878	458	0.825918	1
glf	MAP0211	2752	4084	161	3309	2042	117	0.268717	1
-	MAP0212	2616	2884	84	3720	1230	60	0.352536	1
-	MAP0213	450	801	70	853	517	72	0.81133	1
-	MAP0214	1497	2093	112	2230	886	81	0.40214	1
-	MAP0215	2108	2134	64	3895	1338	63	0.979515	1
-	predicted RNA	10276	15353	13840	18276	8678	12742	0.540478	1
-	predicted RNA	6851	5704	6242	14141	7370	9320	0.109204	1
fbpA	MAP0216	7072	7048	393	11096	3100	306	0.363407	1
fbpC1	MAP0217	4456	3891	270	7127	2077	231	0.7562	1
-	MAP0218	3174	3350	187	4021	2146	156	0.55635	1
fadD32	MAP0219	9864	12623	341	17225	6361	295	0.919224	1
pks13	MAP0220	20159	24627	242	38563	12348	220	0.318952	1
accD4_1	MAP0221	6236	7466	251	11422	3907	227	0.781153	1
-	MAP0222c	152	51	6	204	51	6	0.519072	1
-	MAP0223c	50	50	3	153	0	3	0.524309	1
fadE35	MAP0224c	608	479	18	862	408	17	0.822966	1
-	MAP0225c	0	51	1	102	102	5	0.0320694	1
-	MAP0226	0	0	0	0	0	0	1	1
-	MAP0227c	272	298	32	620	131	31	0.952081	1
embB	MAP0228c	1491	2102	32	2498	1141	28	0.804491	1
embA	MAP0229c	890	1690	21	1422	1116	21	0.922817	1
embR_1	MAP0230	101	202	7	483	101	10	0.259916	1
-	MAP0231c	360	384	31	862	457	49	0.178984	1
embC	MAP0232c	1628	1461	27	2704	856	25	0.897477	1
-	MAP0233c	369	1163	20	1480	290	17	0.88252	1
-	MAP0234c	926	2027	108	1830	1036	97	0.879016	1
-	MAP0235c	1003	1205	45	1376	919	44	0.924854	1
-	MAP0236c	134	164	23	243	88	21	0.993525	1
-	MAP0237c	1113	1034	131	1739	627	117	0.865504	1
-	MAP0239c	1422	1098	89	1437	965	78	0.853961	1
rfbE	MAP0240c	570	1432	61	1834	700	66	0.69427	1
-	MAP0241c	511	1098	56	891	596	49	0.888232	1
-	MAP0242c	4355	4726	519	8190	2821	509	0.91023	1
-	MAP0243c	3309	5593	128	3866	2623	89	0.279815	1
-	MAP0244	1622	2001	87	4918	1204	112	0.402823	1
-	MAP0245c	1415	1383	83	1948	550	57	0.361418	1
-	MAP0246c	763	265	27	1452	51	24	0.918177	1
-	MAP0247c	2976	1928	756	3900	1004	566	0.439839	1
lipE	MAP0248c	725	490	28	934	513	30	0.770483	1
-	MAP0250	183	245	20	182	94	11	0.222163	1
-	MAP0251c	3990	5299	578	6554	2302	451	0.581679	1
hisC2	MAP0252c	4937	6607	310	7771	3717	269	0.828697	1
-	MAP0253	1937	2831	114	3936	1488	109	0.90407	1
-	MAP0254c	241	232	43	76	126	20	0.131082	1
-	MAP0255c	1061	1675	72	1833	576	51	0.407666	1
-	MAP0256	433	562	30	921	602	43	0.237598	1
-	MAP0257	3789	1973	717	4594	629	437	0.136801	1
-	MAP0259	841	895	68	2271	473	79	0.550762	1
-	MAP0260	102	353	8	305	102	6	0.634428	1
-	MAP0261c	4355	3974	500	6783	2713	472	0.992422	1
-	MAP0262	1519	1957	53	3384	609	44	0.676752	1
-	MAP0263c	223	369	17	215	101	8	0.116675	1
-	MAP0264c	234	34	13	130	51	6	0.248528	1
fadE1_1	MAP0265c	302	385	15	772	203	16	0.746548	1
-	MAP0266c	203	91	11	105	51	5	0.174408	1
-	MAP0267c	387	487	23	550	117	13	0.22756	1
-	MAP0268c	425	244	29	448	123	18	0.367548	1
-	MAP0269	59	79	6	237	0	6	0.499986	1
fadE36	MAP0270	513	1143	44	713	431	28	0.354749	1
proX	MAP0271	496	868	38	967	261	27	0.50348	1
-	MAP0272	45	29	8	93	58	15	0.583304	1
-	MAP0273	1	102	3	112	86	6	0.885826	1
proW	MAP0274	32	0	1	102	0	2	0.560454	1
proZ	MAP0275	50	0	2	95	51	5	0.353663	1
-	MAP0276	1475	2430	185	2657	830	133	0.358104	1
tyrA	MAP0277c	201	710	25	292	190	13	0.143071	1
-	MAP0278	541	828	74	1290	759	103	0.310096	1
-	MAP0279	0	246	14	354	0	13	0.519064	1
celA	MAP0280	416	151	17	459	356	22	0.42475	1
-	MAP0281	2145	2586	288	2555	858	167	0.100403	1
-	MAP0282c	11933	12981	912	17236	6208	700	0.868309	1
-	MAP0283c	668	1217	104	1413	561	92	0.858657	1
-	MAP0284c	4596	6630	198	7267	3736	172	0.857132	1
-	MAP0285c	713	838	39	702	654	34	0.873487	1
-	MAP0286	525	809	146	584	311	88	0.245332	1
-	MAP0287	271	168	14	262	167	13	0.903389	1
-	MAP0288	0	35	3	0	0	0	0	1
-	MAP0289	0	47	1	0	0	0	1	1
-	MAP0290	0	51	2	51	0	1	0.563523	1
-	MAP0291	88	106	12	0	0	0	1	1
-	MAP0292	81	322	9	405	204	13	0.355672	1
-	MAP0293	204	255	14	204	51	6	0.105224	1
pca	MAP0294c	1553	2278	32	4078	1343	37	0.633529	1
gltA1	MAP0295c	51	150	4	50	0	0	0.000125923	1
-	MAP0296c	0	0	0	0	0	0	1	1
-	MAP0297c	95	51	2	201	0	2	0.526788	1
-	MAP0298	153	255	7	334	101	6	0.867059	1
-	MAP0299c	388	3	13	701	102	18	0.427754	1
-	MAP0300	366	748	24	1025	485	29	0.485903	1
-	MAP0301	920	904	77	2020	594	86	0.626111	1
-	MAP0302c	102	51	3	174	101	6	0.790189	1
-	MAP0303c	432	903	38	1316	255	34	0.897031	1
-	MAP0304c	386	255	27	582	259	29	0.759641	1
-	MAP0305c	665	689	30	1795	289	32	0.70088	1
gshA	MAP0306c	851	787	36	1356	446	31	0.856881	1
-	MAP0307c	2137	2334	183	2793	1100	132	0.381421	1
-	MAP0308c	102	202	15	268	102	16	0.694402	1
-	MAP0309c	98	31	3	203	51	5	0.231575	1
asd	MAP0310c	790	878	46	1410	298	35	0.586226	1
ask	MAP0311c	2547	3261	132	4212	1215	97	0.357012	1
leuA	MAP0312	4268	3561	135	5334	2622	118	0.783256	1
dnaQ	MAP0313c	355	786	32	1113	377	35	0.670843	1
-	MAP0314	146	51	4	408	190	11	0.0671199	1
cobQ2	MAP0315	196	249	18	533	89	18	0.872341	1
recR	MAP0316c	239	154	19	834	153	33	0.0638876	1
-	MAP0317c	666	498	97	483	294	58	0.236986	1
-	MAP0318	1584	2023	134	3408	1164	138	0.82294	1
-	MAP0319c	1485	1249	183	1662	575	119	0.274996	1
-	MAP0320	2330	2714	102	3505	1317	80	0.526737	1
-	MAP0321	1959	3287	113	3088	1775	96	0.657688	1
dnaZX	MAP0322c	916	1365	35	1640	306	22	0.251087	1
-	MAP0323c	1526	2136	81	1715	764	47	0.126794	1
-	MAP0324	6213	7551	476	11816	5529	519	0.641304	1
-	MAP0325c	628	535	90	726	124	46	0.119204	1
-	MAP0326	0	50	2	100	0	3	0.531295	1
-	MAP0327	301	344	11	445	102	7	0.363356	1
-	MAP0328	50	51	2	152	51	3	0.611801	1
-	MAP0329c	8	0	0	0	0	0	5.3484e-100	1
-	MAP0330	423	240	14	506	0	6	0.0834235	1
-	MAP0331	125	226	8	326	51	6	0.606709	1
-	MAP0332	51	138	4	280	88	7	0.316014	1
-	MAP0333	547	365	42	823	51	25	0.290946	1
-	MAP0334	1825	1689	103	3926	962	108	0.781258	1
-	MAP0335	101	246	16	377	203	25	0.24011	1
-	MAP0336c	318	412	17	408	57	7	0.0839238	1
-	MAP0338c	2374	2046	77	2570	751	45	0.10109	1
-	MAP0339c	944	866	25	1267	288	16	0.310456	1
-	MAP0340c	949	1561	69	1528	681	53	0.535297	1
ligC	MAP0341	162	260	10	251	51	5	0.187832	1
-	MAP0342c	101	99	16	102	17	7	0.647482	1
-	MAP0343	1953	822	226	3170	642	219	0.935873	1
-	MAP0344c	458	440	21	1115	149	20	0.885841	1
-	MAP0345c	114	48	5	254	102	9	0.27873	1
-	MAP0346c	1220	1686	171	2759	1458	222	0.318741	1
-	MAP0347c	1210	1789	63	1265	1039	47	0.533308	1
-	MAP0348c	101	36	4	51	51	3	0.546297	1
-	MAP0349	307	112	11	204	102	7	0.300507	1
-	MAP0350	0	0	0	250	0	5	0	1
-	MAP0351	0	185	8	102	152	13	0.453658	1
-	MAP0352c	341	441	22	583	203	18	0.715879	1
glpK	MAP0353	374	393	14	1300	359	24	0.125039	1
-	MAP0354c	148	380	20	523	76	16	0.763949	1
-	MAP0356c	813	1157	64	1663	1263	93	0.214268	1
-	MAP0357	408	546	27	1206	506	42	0.174064	1
-	MAP0358c	50	151	4	285	71	5	0.575925	1
moxR2	MAP0359c	493	662	33	1259	647	49	0.227731	1
-	MAP0360c	346	702	26	889	177	19	0.636765	1
-	MAP0361c	305	417	31	264	329	27	0.84114	1
-	MAP0362c	835	994	41	1186	509	32	0.636495	1
-	MAP0363	2628	4169	417	5892	1622	362	0.677517	1
-	MAP0364c	0	0	0	233	0	2	0	1
-	MAP0365c	0	43	1	51	0	0	0.545435	1
selD	MAP0366	50	0	1	162	102	7	0.0278804	1
-	MAP0367	3013	2681	286	6327	2662	377	0.254919	1
-	MAP0368	1219	1388	28	2259	509	22	0.640454	1
-	MAP0369	242	60	9	137	51	4	0.199366	1
-	MAP0370	102	0	2	51	0	0	0.0906013	1
-	MAP0371	1553	755	70	2983	332	65	0.990836	1
pfpI	MAP0372	615	135	41	1329	163	53	0.404327	1
-	MAP0373	1346	802	92	3656	581	125	0.270748	1
-	MAP0374c	4136	3153	308	10644	1450	349	0.611812	1
-	MAP0375c	979	1672	34	1221	399	16	0.0623364	1
-	MAP0376c	255	399	29	953	131	34	0.635654	1
-	MAP0377c	296	140	31	306	136	26	0.814483	1
-	MAP0378c	122	239	26	151	102	17	0.305643	1
rsbR	MAP0379c	1359	1476	91	2886	586	81	0.891603	1
-	MAP0380	4636	9113	1054	7799	4314	850	0.456454	1
-	MAP0381	309	656	52	997	215	49	0.890361	1
-	MAP0383	85	76	13	124	16	8	0.569797	1
-	MAP0384	99	0	10	127	52	14	0.534574	1
-	MAP0385	0	132	5	51	51	5	0.53016	1
-	MAP0386c	330	303	26	587	129	22	0.77137	1
-	MAP0387	506	557	54	758	390	52	0.89941	1
-	MAP0388	486	686	28	650	254	18	0.340785	1
-	MAP0389	51	201	6	0	153	6	0.869234	1
-	MAP0390c	437	788	31	1448	391	37	0.533183	1
-	MAP0391c	1002	1040	62	2221	730	72	0.553661	1
ponA_2	MAP0392c	7021	9320	193	12789	5473	184	0.911534	1
whiB4	MAP0393	1980	1601	299	3051	1359	310	0.814232	1
-	MAP0394c	1817	2219	101	3185	1317	95	0.925052	1
-	MAP0395c	6166	5063	322	7808	3662	280	0.838168	1
-	MAP0397	491	534	36	523	164	19	0.164214	1
-	MAP0398c	10117	16005	1105	17114	7879	921	0.829678	1
-	MAP0399c	1640	2852	322	3840	1474	321	0.980559	1
nth	MAP0400	939	1773	96	1856	662	74	0.583735	1
-	MAP0401	1133	761	83	1435	424	63	0.550163	1
-	MAP0402	424	611	36	1018	409	42	0.529403	1
-	MAP0403	961	927	46	1433	711	45	0.919838	1
ephE	MAP0404c	153	248	11	161	51	5	0.125658	1
-	MAP0405c	665	704	73	1311	237	59	0.742588	1
-	MAP0406	1448	1770	132	3116	935	132	0.865791	1
acs	MAP0407c	1501	1261	41	2887	1193	50	0.40572	1
-	MAP0408	102	140	12	503	49	19	0.262263	1
dppA	MAP0409	203	445	11	305	254	9	0.835014	1
dppB	MAP0410	197	249	13	509	201	18	0.424223	1
dppC	MAP0411	132	200	10	0	153	7	0.312107	1
dppD_1	MAP0412	185	383	9	53	67	2	0.00286437	1
-	MAP0413	447	150	23	252	102	11	0.116311	1
-	predicted RNA	301135	290737	84167	744133	255966	114331	0.877333	1
-	MAP0414c	1213	1194	81	1824	1006	85	0.767243	1
-	MAP0415	51	190	6	102	0	1	0.0837519	1
trbB	MAP0416	0	0	0	94	0	1	0	1
-	MAP0417	51	36	3	51	0	1	0.59645	1
-	MAP0418	51	0	2	0	0	0	1	1
-	MAP0419	0	0	0	0	0	0	1	1
-	MAP0420	0	0	0	0	0	0	1	1
-	MAP0421c	1173	840	57	1574	516	46	0.670424	1
-	MAP0422c	505	505	12	936	203	10	0.825639	1
-	predicted RNA	155798	145308	65116	299023	88622	65368	0.892555	1
cspA_1	MAP0423	51767	54369	15113	61204	24744	10204	0.69558	1
-	MAP0424	847	1546	114	1907	381	82	0.414592	1
-	predicted RNA	6367	6627	9936	12429	5117	11225	0.524859	1
topA	MAP0425	6285	7700	144	9818	4233	123	0.597675	1
-	MAP0426c	507	733	21	1218	426	23	0.685645	1
-	MAP0427	653	1876	58	2329	839	62	0.736088	1
-	MAP0428	1490	1346	69	2478	930	68	0.912153	1
-	MAP0429c	167	248	6	196	45	2	0.130971	1
rmlB2	MAP0430	591	1063	49	1041	200	27	0.175943	1
-	MAP0431c	616	819	120	1424	336	112	0.996625	1
-	MAP0432c	1835	2883	191	3042	1284	150	0.53324	1
-	MAP0433c	667	350	23	641	457	22	0.819198	1
-	MAP0434	2115	3107	138	4188	2313	155	0.634431	1
ppa	MAP0435c	2967	2905	349	4031	1630	280	0.485491	1
-	MAP0436	1404	1303	57	1736	650	41	0.435734	1
-	MAP0437	439	517	25	727	236	20	0.735874	1
mesJ	MAP0438	189	134	9	617	234	21	0.0711517	1
hpt	MAP0439	347	449	37	893	326	47	0.433281	1
lpqG	MAP0440c	285	673	35	1466	281	49	0.292364	1
PE_3	MAP0441	141	0	14	27	88	13	0.507033	1
-	MAP0442	0	51	1	51	0	0	0.563523	1
-	MAP0443c	286	414	12	423	196	9	0.626493	1
-	MAP0444c	846	1060	54	1497	460	44	0.690812	1
-	MAP0445c	1706	1512	79	2291	874	63	0.612023	1
ephA	MAP0446c	805	1019	53	1793	610	57	0.734118	1
-	MAP0447	0	240	15	83	152	18	0.448478	1
ftsH	MAP0448	10634	14638	302	19831	8331	286	0.473747	1
folE	MAP0449	880	1050	90	1362	685	84	0.949726	1
folP	MAP0450	1870	1591	124	3206	1165	127	0.831854	1
folX	MAP0451	375	164	40	649	258	54	0.406821	1
folK	MAP0452	428	442	46	852	318	50	0.636045	1
-	MAP0453	337	201	33	647	238	44	0.455893	1
-	MAP0454	1956	1167	66	2536	1219	67	0.816434	1
-	MAP0455	100	102	6	189	153	10	0.270127	1
panC	MAP0456	534	664	37	896	152	23	0.297835	1
panD	MAP0457	876	1289	143	1833	633	133	0.972871	1
-	MAP0458	815	478	47	1051	478	46	0.885649	1
lysS	MAP0459	1368	1926	63	2400	1191	60	0.955561	1
lsr2	MAP0460	5340	5530	932	9770	3508	925	0.863474	1
clpC	MAP0461	31792	38199	798	60003	19929	734	0.276894	1
-	MAP0462	95	142	31	102	93	26	0.925391	1
-	MAP0463	108	102	8	0	0	0	1	1
-	MAP0464	0	101	4	22	0	0	3.11146e-06	1
-	MAP0465	954	1521	49	2153	1002	54	0.634905	1
lpqF	MAP0466c	836	1217	45	2137	827	55	0.470759	1
-	MAP0467c	2391	3625	536	3888	1862	449	0.573067	1
-	MAP0468	95	202	10	102	0	2	0.0207649	1
mutY	MAP0469c	216	313	16	255	102	9	0.241769	1
-	MAP0470	14552	15804	1424	29727	7493	1330	0.37569	1
-	MAP0471	4774	6108	375	9348	3655	375	0.854187	1
-	MAP0472c	811	609	38	967	612	39	0.851167	1
radA	MAP0473c	103	321	8	696	87	10	0.425376	1
lpqE	MAP0474c	528	1117	81	1331	527	79	0.947494	1
-	MAP0475	46084	80411	7357	72132	46772	6518	0.27136	1
ispD	MAP0476	2665	3589	253	5444	2844	299	0.460995	1
cysS	MAP0478	2697	4041	137	4684	1243	93	0.207253	1
-	MAP0479	891	1315	67	1857	675	64	0.978502	1
-	MAP0480	720	1207	61	1598	439	51	0.726838	1
-	MAP0481c	0	37	0	25	0	0	0.873528	1
-	MAP0482	203	350	10	365	0	4	0.0689503	1
absR2	MAP0483	153	196	8	153	147	7	0.891622	1
arsB2	MAP0484c	100	89	4	96	51	3	0.699333	1
-	MAP0486c	256	489	27	410	109	15	0.199615	1
-	MAP0490	305	204	12	814	373	24	0.0605184	1
-	MAP0491c	505	574	41	1198	396	49	0.504028	1
fadE34	MAP0492	151	225	5	204	51	2	0.202587	1
-	MAP0493c	144	51	10	96	101	10	0.490236	1
-	MAP0494	279	115	12	421	102	12	0.916505	1
-	MAP0495c	1019	1103	109	1276	633	86	0.587332	1
-	MAP0496c	102	5	3	169	50	4	0.627494	1
-	MAP0497	772	693	36	1200	146	22	0.307152	1
-	MAP0498	1450	1374	93	2809	888	96	0.775719	1
-	MAP0499	684	915	50	889	287	29	0.243253	1
-	MAP0500	153	401	27	264	152	19	0.509878	1
nhoA	MAP0501	101	198	10	133	51	5	0.241399	1
aspB	MAP0502c	46	119	3	0	51	1	0.674081	1
fadE33	MAP0503c	51	193	7	300	101	9	0.32453	1
fadE32	MAP0504c	101	47	4	105	153	8	0.300224	1
fadE31	MAP0505c	153	227	9	342	248	14	0.274732	1
fadD3_1	MAP0506c	50	0	1	51	0	0	0.581274	1
fadE30	MAP0507	224	404	15	596	275	18	0.569317	1
-	MAP0508	101	54	5	223	79	9	0.842882	1
-	MAP0509	892	1175	97	1348	495	71	0.49421	1
fadA6_1	MAP0510	432	354	19	717	297	21	0.739641	1
-	MAP0511c	0	100	3	102	0	2	0.57981	1
-	MAP0512c	0	51	2	101	50	5	0.701596	1
-	MAP0513c	318	310	16	319	169	11	0.45792	1
-	MAP0514c	51	100	5	0	0	0	1	1
-	MAP0515c	305	152	15	356	250	18	0.571744	1
echA20	MAP0516c	153	204	13	381	95	13	0.795789	1
-	MAP0517	401	405	29	1231	356	45	0.193043	1
-	MAP0518	104	336	13	517	194	18	0.365943	1
-	MAP0519c	0	101	6	153	51	10	0.634151	1
-	MAP0520c	0	51	3	59	0	2	0.546927	1
fadA5	MAP0521c	141	132	6	177	48	4	0.329297	1
-	MAP0522	1030	1009	47	2094	473	44	0.974331	1
fadE29	MAP0524	1289	1129	60	1883	741	54	0.894717	1
-	MAP0525	285	219	15	233	51	6	0.0837302	1
-	MAP0526	102	102	14	318	0	13	0.516936	1
ltp2_1	MAP0527	198	607	19	362	204	12	0.38738	1
-	MAP0528	50	0	1	0	51	2	0.547199	1
ufaA2	MAP0529c	51	421	14	355	252	19	0.461524	1
-	MAP0530c	406	629	17	654	152	10	0.26286	1
-	MAP0531	384	413	29	1179	477	51	0.0988201	1
-	MAP0532	782	927	53	1204	370	39	0.520699	1
-	MAP0533	1131	1401	68	2666	783	74	0.711383	1
-	MAP0534	373	1209	143	1065	407	115	0.703094	1
-	MAP0535	759	1163	48	1993	966	66	0.293424	1
-	MAP0536	744	694	53	891	510	46	0.864214	1
-	MAP0537	348	965	32	506	243	16	0.10089	1
-	MAP0538c	51	3	3	0	51	4	0.534013	1
-	MAP0539	0	0	0	51	51	3	0	1
-	MAP0540	150	342	26	188	204	22	0.827978	1
-	MAP0541c	213	176	27	200	83	16	0.24992	1
-	MAP0542c	339	349	16	395	220	13	0.68582	1
-	MAP0543c	151	165	8	473	153	13	0.212821	1
-	MAP0544c	295	253	15	404	102	10	0.498644	1
-	MAP0545	1027	1053	58	2045	663	60	0.77632	1
-	MAP0546c	525	519	42	1028	304	41	0.804773	1
-	MAP0547	280	342	14	510	153	12	0.788516	1
-	MAP0548c	0	54	1	136	50	5	0.324336	1
echA19	MAP0549c	942	1448	84	1328	565	56	0.338439	1
fadD19_1	MAP0550	662	635	23	1522	407	26	0.614299	1
-	MAP0551	0	0	0	0	51	2	0	1
-	MAP0552	109	214	11	95	0	1	0.00545311	1
ilvX	MAP0553	95	180	6	221	51	4	0.393183	1
-	MAP0554c	102	333	15	397	102	14	0.986346	1
-	MAP0555c	0	0	0	0	0	0	1	1
fadD17	MAP0556c	0	0	0	0	0	0	1	1
-	MAP0557c	0	0	0	0	0	0	1	1
-	MAP0558c	0	50	1	218	51	6	0.0272341	1
fdxD	MAP0560	3990	3951	1204	5836	2128	983	0.612289	1
fabG	MAP0561	1404	2611	124	3007	1284	114	0.893092	1
-	MAP0562	911	674	61	955	316	38	0.32449	1
-	MAP0563	2050	2757	163	3470	1514	145	0.765673	1
mce4	MAP0564	659	1640	56	961	598	36	0.282232	1
-	MAP0565	1077	2953	107	2610	907	78	0.389497	1
-	MAP0566	1369	1629	81	1561	516	45	0.103077	1
-	MAP0567	1063	1653	54	1900	615	40	0.519986	1
lprN	MAP0568	659	1329	48	1548	301	33	0.418817	1
-	MAP0569	399	1159	27	1263	601	29	0.732208	1
-	MAP0570	724	1558	87	1745	536	71	0.650288	1
-	MAP0571	911	937	108	1004	265	57	0.122041	1
-	MAP0572c	3928	4042	400	5149	2278	316	0.527502	1
otsA	MAP0573c	1561	1492	60	2551	996	57	0.965021	1
-	MAP0575	91	102	7	153	192	13	0.202731	1
echA13	MAP0576	171	547	21	639	250	22	0.794247	1
-	MAP0577	204	102	10	281	49	8	0.389003	1
-	MAP0578	0	51	1	0	0	0	1	1
cpsA	MAP0579c	3449	3644	131	5444	2832	135	0.822533	1
-	MAP0580c	35	83	13	238	51	25	0.6306	1
-	MAP0581c	150	485	11	587	153	10	0.963216	1
bpoA	MAP0582	204	452	23	496	231	23	0.956401	1
-	MAP0583	836	915	75	1259	538	65	0.825899	1
-	MAP0584	5160	2737	500	11203	2380	618	0.475103	1
-	MAP0585	2940	2320	150	7938	1387	189	0.331605	1
-	MAP0586c	598	702	39	1119	778	54	0.315242	1
-	MAP0587	300	550	50	881	642	88	0.0904258	1
-	MAP0588	1087	1715	42	1587	763	31	0.488307	1
-	MAP0589c	1059	901	48	1797	596	46	0.949357	1
-	MAP0590	8	50	2	0	0	0	1	1
phoP	MAP0591	5600	5566	451	6042	2707	300	0.337842	1
phoR	MAP0592	1645	2569	83	3256	530	54	0.19841	1
-	MAP0593c	2273	2498	341	3545	1208	274	0.574744	1
-	MAP0594c	441	962	96	1309	671	122	0.430108	1
adhB	MAP0595c	4651	4016	225	7219	1826	177	0.581239	1
-	predicted RNA	5816	4365	6248	8135	2177	4798	0.601827	1
-	MAP0596c	1695	1925	190	3208	953	172	0.874197	1
-	MAP0597c	220	244	64	644	201	92	0.333262	1
-	MAP0598c	1357	1459	60	2457	723	53	0.861255	1
-	MAP0599c	113	483	19	506	204	20	0.831693	1
-	MAP0601c	273	101	17	254	51	10	0.222615	1
aldA_1	MAP0602	155	133	5	322	49	5	0.938926	1
-	MAP0603	271	405	25	518	376	32	0.462026	1
-	MAP0604	777	798	52	1797	489	58	0.656122	1
-	MAP0605	293	302	39	458	265	42	0.768695	1
purD	MAP0606	143	100	5	452	256	14	0.0402228	1
ggtA	MAP0607c	655	844	26	1016	302	18	0.469969	1
-	MAP0608c	337	200	16	244	225	14	0.810256	1
-	MAP0609	735	1206	89	832	406	50	0.172534	1
-	MAP0610c	0	41	1	148	0	3	0.858919	1
purB	MAP0611	511	818	26	1915	651	42	0.137536	1
-	MAP0612	681	1477	48	3196	1066	79	0.0836984	1
-	MAP0613c	0	6	0	50	0	1	0.000524486	1
hemH	MAP0614	638	793	46	876	406	35	0.649606	1
ptrBa	MAP0615	1288	1680	39	2012	877	32	0.719264	1
-	MAP0616c	51	103	9	51	35	5	0.592406	1
-	MAP0617	51	51	5	0	0	0	1	1
-	MAP0618c	4301	5361	172	7638	2810	153	0.895655	1
-	MAP0619c	356	703	18	554	356	15	0.770179	1
-	MAP0620	100	50	6	178	0	4	0.549858	1
-	MAP0621	1351	1311	46	1895	928	43	0.954499	1
-	MAP0622c	89	239	23	200	51	14	0.28521	1
-	MAP0623	506	535	134	637	203	86	0.341192	1
-	MAP0624	271	450	27	609	0	14	0.146525	1
-	MAP0625	2009	2795	574	2806	1609	480	0.647135	1
purQ	MAP0626	527	706	52	909	380	46	0.927496	1
-	MAP0627c	408	752	63	540	228	36	0.195984	1
-	MAP0628c	763	860	57	1968	709	77	0.299189	1
-	MAP0629c	199	578	46	608	288	47	0.839762	1
-	MAP0630c	2055	1894	144	3154	729	105	0.389104	1
-	MAP0631c	564	815	37	1056	197	24	0.401127	1
pepC	MAP0632	51	100	3	0	0	0	1	1
-	MAP0633	743	1810	206	2538	943	238	0.548902	1
-	MAP0634c	665	302	113	1490	190	131	0.541969	1
purL	MAP0635	1788	2181	49	4172	764	45	0.841727	1
-	MAP0636	0	50	2	0	43	2	0.538724	1
-	MAP0637	0	104	6	0	51	5	0.553126	1
purF	MAP0638	2923	3820	117	5101	1396	87	0.325448	1
purM	MAP0639	5496	6876	325	10195	4485	330	0.812653	1
-	MAP0640c	954	1756	413	2371	950	431	0.764363	1
-	predicted RNA	2546	3311	5620	2956	1623	3946	0.291747	1
-	MAP0641c	1300	964	60	2408	905	72	0.517967	1
pabC	MAP0642	119	238	11	408	254	20	0.154847	1
-	predicted RNA	5703	7557	7479	6918	3922	5533	0.346687	1
-	MAP0643c	1484	1755	132	2841	1324	146	0.620898	1
sseC	MAP0644c	8064	6315	1395	19029	4598	1710	0.412323	1
cysA3	MAP0645c	14242	15581	1036	34325	10783	1245	0.124879	1
-	MAP0646c	616	981	96	1771	1050	157	0.10389	1
thiX	MAP0647c	0	130	8	101	51	9	0.508863	1
-	MAP0648c	102	176	9	153	125	9	0.679329	1
-	MAP0649	1895	2411	158	5118	2068	222	0.2302	1
-	MAP0650	239	831	31	1338	363	40	0.37585	1
phoS2_1	MAP0651	843	1245	54	1966	326	43	0.611631	1
pstC2_1	MAP0652	450	460	26	614	408	27	0.727267	1
pstA1_1	MAP0653	1944	1733	117	2779	814	89	0.461462	1
phoT	MAP0654	2516	3449	220	4854	2705	252	0.519235	1
phoY2_2	MAP0655c	3459	4695	350	7834	2308	344	0.919868	1
-	MAP0656c	2165	3845	84	5552	2218	92	0.618634	1
-	MAP0657c	2496	1746	110	3522	938	87	0.555597	1
desA1	MAP0658c	16356	15700	913	27355	8514	805	0.462421	1
-	MAP0659c	270	353	29	438	254	29	0.903802	1
-	MAP0660	204	275	12	429	151	12	0.904922	1
-	MAP0662c	558	1014	89	1004	560	80	0.944859	1
-	MAP0663	201	264	16	357	158	15	0.973898	1
-	MAP0664c	2818	4019	165	7370	2426	191	0.52377	1
-	MAP0665c	434	232	23	844	355	34	0.240573	1
-	MAP0666c	788	597	62	962	250	41	0.389527	1
-	MAP0667	17	24	5	98	0	7	0.542095	1
-	MAP0668	153	223	8	361	194	11	0.411	1
-	predicted RNA	1658	2785	5062	2066	1353	3674	0.38507	1
-	predicted RNA	3046	5401	4899	6725	2643	4603	0.978635	1
cspA_2	MAP0669	48953	52176	14391	80784	29270	12775	0.292002	1
lpqR	MAP0670	847	1007	72	1177	459	53	0.514068	1
-	MAP0671	123	112	7	305	229	15	0.10062	1
-	MAP0672c	166	0	6	118	0	2	0.808171	1
-	MAP0673	748	809	28	1063	404	22	0.64341	1
mcmA2	MAP0674	28	0	2	77	102	12	0.000227856	1
-	MAP0675	243	51	9	293	209	14	0.239037	1
-	MAP0677c	447	509	21	263	253	11	0.191042	1
-	MAP0678c	102	238	30	407	50	28	0.924267	1
fdxB	MAP0679c	180	308	40	346	165	37	0.969722	1
-	MAP0680	100	102	4	58	51	2	0.889017	1
-	MAP0681	152	51	6	502	0	9	0.344255	1
-	MAP0682	253	147	10	457	203	15	0.376244	1
-	MAP0683	51	153	7	98	26	3	0.905071	1
-	MAP0684c	153	98	8	303	99	10	0.354174	1
-	MAP0685	0	101	5	112	142	14	0.114052	1
-	MAP0686	275	182	11	609	101	12	0.749667	1
-	MAP0687	51	51	3	51	0	0	0.128492	1
-	MAP0688	51	45	3	382	0	7	0.253184	1
narL_1	MAP0689c	503	926	62	1148	456	59	0.954977	1
-	MAP0690	50	153	4	101	101	4	0.497458	1
-	MAP0691c	204	203	7	306	51	4	0.296677	1
-	MAP0692c	0	105	4	101	100	8	0.635722	1
-	MAP0693	176	618	25	550	94	15	0.291101	1
mhpA	MAP0694	295	226	8	739	255	13	0.244413	1
mhpB	MAP0695	153	152	9	152	49	4	0.236529	1
-	MAP0696	478	852	21	1471	463	25	0.556054	1
-	MAP0697	3392	3227	147	4853	2157	132	0.783309	1
-	MAP0698	367	560	32	864	286	32	0.789635	1
-	MAP0699	1108	831	57	1322	799	56	0.923577	1
-	MAP0700	39	218	8	92	181	11	0.350153	1
-	MAP0701c	0	250	4	304	148	7	0.214779	1
-	MAP0702	0	29	0	32	51	3	0.0756001	1
-	MAP0703	50	51	4	202	51	8	0.864028	1
-	MAP0704	309	475	17	818	219	18	0.827645	1
-	MAP0705	1179	1151	57	1888	647	50	0.836596	1
-	MAP0706	401	357	18	459	412	21	0.640731	1
-	MAP0707	206	254	11	356	100	9	0.68159	1
-	MAP0708	198	0	2	102	102	2	0.485259	1
-	MAP0709	101	23	4	255	153	13	0.0725278	1
-	MAP0710c	254	250	17	606	203	22	0.4964	1
-	MAP0711c	1475	1314	96	1550	954	78	0.689137	1
-	MAP0712c	1082	1613	118	1699	1018	109	0.979013	1
-	MAP0713	297	192	11	390	102	9	0.632558	1
-	MAP0714c	51	51	10	50	0	3	0.0853877	1
-	MAP0715c	85	102	7	308	0	7	0.492504	1
-	MAP0716c	656	357	27	757	318	24	0.920072	1
-	MAP0717c	29	302	20	519	102	29	0.265204	1
-	MAP0718c	909	1058	46	1577	435	36	0.633052	1
-	MAP0719c	1477	1465	259	2881	1070	284	0.630943	1
-	MAP0720c	3142	2641	132	4166	1699	110	0.578342	1
-	MAP0722	2170	1692	87	3175	785	67	0.48438	1
fadE12_1	MAP0723	991	612	40	1213	664	41	0.848742	1
fadA6_2	MAP0724	425	428	21	908	303	24	0.587601	1
-	MAP0725	0	97	4	0	45	3	0.562658	1
-	MAP0726	8	43	2	145	0	4	0.58785	1
-	MAP0727	561	466	23	614	378	20	0.930601	1
-	MAP0728	244	47	30	317	142	38	0.397717	1
-	MAP0729c	125	220	48	577	0	49	0.807329	1
-	MAP0730c	905	701	39	1606	353	35	0.902525	1
-	MAP0731c	39	0	1	51	51	3	0.934814	1
-	MAP0732c	0	89	2	51	81	4	0.583262	1
-	MAP0733c	36	187	3	167	25	2	0.482144	1
-	MAP0734	0	0	0	0	0	0	1	1
-	MAP0735	403	665	28	811	153	18	0.392618	1
-	MAP0736	51	117	6	100	0	2	0.919069	1
-	MAP0737	51	51	3	297	0	5	0.807886	1
-	MAP0738c	519	704	26	620	336	18	0.480918	1
-	MAP0739	51	357	23	102	50	8	0.0635986	1
-	MAP0740c	755	1509	73	1313	565	53	0.435949	1
-	MAP0741c	1215	3533	387	3226	1375	329	0.688876	1
-	MAP0742c	3004	3467	163	5089	2862	180	0.613563	1
-	MAP0743c	891	858	46	1302	525	40	0.825056	1
-	MAP0744c	0	0	0	255	0	4	0	1
-	MAP0745c	149	102	14	202	51	10	0.520414	1
-	MAP0746	51	127	7	125	74	8	0.501624	1
-	MAP0747	0	195	4	152	87	5	0.572608	1
-	MAP0748	152	152	7	151	0	2	0.0652908	1
-	MAP0749c	197	0	4	0	0	0	1	1
-	MAP0750c	554	896	73	564	350	43	0.221498	1
-	MAP0752c	939	1037	46	1397	524	36	0.642652	1
-	MAP0753c	776	332	165	824	143	99	0.246665	1
-	MAP0754c	395	153	23	468	200	23	0.925638	1
aldA_2	MAP0755	606	752	24	901	245	16	0.372644	1
-	MAP0756	576	1271	43	1183	266	26	0.24805	1
-	MAP0757	1093	1513	95	1161	889	72	0.542513	1
-	MAP0758	1359	2493	129	2155	974	91	0.337067	1
-	MAP0759	3072	4906	180	4798	2392	144	0.540893	1
-	MAP0760	3188	4868	225	4037	2619	174	0.462367	1
-	MAP0761	3369	5168	218	5843	2766	192	0.836254	1
-	MAP0762	1597	1885	140	3117	1614	169	0.506973	1
-	MAP0763	341	384	31	465	38	14	0.0912386	1
-	MAP0764	197	175	8	216	0	2	0.0624379	1
-	MAP0765	743	424	20	698	254	13	0.346346	1
-	MAP0766c	3100	3165	349	4504	2165	320	0.830064	1
-	MAP0767c	359	1028	57	693	408	42	0.594255	1
-	MAP0768c	1418	1773	102	2943	1051	105	0.794146	1
-	MAP0769	6679	7914	1004	10502	3984	824	0.507449	1
-	MAP0770c	333	374	38	385	246	31	0.735553	1
-	MAP0771	0	99	3	204	102	11	0.116768	1
-	MAP0772	51	140	7	81	102	8	0.500027	1
-	MAP0773	275	282	27	115	153	14	0.164958	1
-	MAP0774c	1362	2214	73	1727	1082	53	0.412565	1
-	MAP0775	890	1079	77	1550	921	88	0.573279	1
-	MAP0776c	680	740	92	708	539	77	0.797293	1
-	MAP0777c	995	1299	87	1049	773	66	0.520129	1
-	MAP0778	522	858	74	1200	436	73	0.890956	1
-	MAP0779	3031	2736	141	4649	2209	144	0.866775	1
fadD3_2	MAP0780	240	306	10	162	261	9	0.849693	1
fadD16	MAP0781	215	46	12	465	212	26	0.088704	1
-	MAP0782	0	2	0	31	0	2	2.08972e-30	1
pdc	MAP0783c	1117	1621	46	2146	971	45	0.898291	1
-	MAP0784	11137	12523	1543	14208	4872	1006	0.463712	1
far	MAP0785	1102	853	53	1718	397	42	0.642106	1
-	MAP0786	8128	16098	1474	12982	6810	1089	0.722635	1
-	MAP0787	1836	2946	299	2776	1004	196	0.232173	1
-	MAP0788c	152	545	16	1018	153	20	0.516652	1
fadA_1	MAP0789	9697	10865	491	16690	5245	416	0.953334	1
fadB_1	MAP0790	36116	42410	1056	60092	18665	842	0.364814	1
-	MAP0791c	554	239	39	392	255	28	0.530269	1
-	MAP0792c	217	419	20	255	134	11	0.215947	1
-	MAP0793c	138	143	6	301	64	6	0.82248	1
-	MAP0794	210	635	42	233	141	17	0.0588232	1
-	MAP0795	342	247	18	692	186	20	0.713501	1
-	MAP0796c	53	573	57	560	371	85	0.255161	1
-	MAP0797	47	100	9	44	0	1	0.00149061	1
-	MAP0798	357	407	19	555	51	10	0.16581	1
-	MAP0799c	1955	3333	91	4080	1251	74	0.56885	1
-	MAP0800c	778	1326	26	1293	743	23	0.845871	1
-	MAP0801	508	696	131	829	532	137	0.741642	1
moaC	MAP0802	834	611	80	974	351	59	0.560476	1
mog	MAP0803	85	394	27	302	102	19	0.543439	1
moaE2	MAP0804	204	347	36	293	153	26	0.565206	1
-	MAP0805c	559	1312	69	2066	680	84	0.464352	1
-	predicted RNA	2314	5174	4304	2783	2010	2684	0.0999314	1
moaD2	MAP0806c	430	1416	181	953	655	154	0.787802	1
-	MAP0807c	543	803	61	1325	795	88	0.235189	1
-	MAP0808	0	51	2	0	0	0	1	1
-	MAP0809c	1274	1460	193	1985	1097	195	0.843835	1
cspB	MAP0810	3115	3161	437	4975	1978	402	0.830469	1
fadE10	MAP0811	1760	1484	49	4499	659	54	0.64537	1
-	MAP0812	904	1176	59	2133	611	61	0.777816	1
-	MAP0813c	153	204	10	152	102	7	0.305408	1
-	MAP0814c	235	411	36	301	57	15	0.0689858	1
-	MAP0815c	721	1014	29	756	755	26	0.885585	1
-	MAP0816	1037	741	56	2299	438	61	0.667892	1
-	MAP0819	298	285	39	384	51	20	0.159411	1
-	MAP0820	266	728	31	874	484	40	0.396075	1
-	MAP0821	142	400	50	178	243	43	0.858663	1
-	MAP0822c	5183	6553	442	8402	3437	375	0.762677	1
serC	MAP0823c	1635	1305	76	2915	709	70	0.930635	1
-	MAP0824	40023	28543	1972	75155	17831	1981	0.238035	1
fprB	MAP0825	2159	1511	63	4322	867	64	0.870534	1
-	MAP0826c	255	269	31	211	102	16	0.167556	1
citA	MAP0827c	507	650	29	902	204	21	0.525769	1
pdxH	MAP0828	1243	880	94	1528	799	89	0.98012	1
gltA	MAP0829	9066	10641	439	14547	5319	363	0.887286	1
-	MAP0830c	357	568	17	763	608	24	0.223422	1
-	MAP0831c	365	394	83	1052	303	116	0.300587	1
IS1601_B_1	MAP0832c	396	616	23	711	235	17	0.625151	1
-	MAP0833c	779	789	33	1009	560	29	0.90311	1
-	MAP0834c	780	1207	80	1283	799	78	0.940136	1
-	MAP0835c	0	0	0	0	48	1	0	1
-	MAP0836	139	0	3	102	72	3	0.507088	1
-	MAP0837	102	102	2	247	0	1	0.728298	1
-	MAP0838c	0	0	0	43	0	1	0	1
accD3	MAP0839c	153	0	3	355	51	5	0.381663	1
echA6	MAP0840	828	1018	72	1378	609	66	0.927275	1
-	MAP0841	552	659	31	1071	422	32	0.788937	1
-	MAP0842	708	813	27	926	712	28	0.802791	1
ctpE	MAP0843	1021	966	24	2079	414	22	0.908112	1
-	MAP0845	802	1267	127	1586	745	126	0.898285	1
-	MAP0846	178	224	26	240	181	26	0.827171	1
-	MAP0847	10135	16287	465	18825	8522	418	0.566813	1
-	MAP0848	604	1136	127	1059	257	74	0.225132	1
-	MAP0849c	561	324	21	1170	390	29	0.286664	1
-	MAP0850c	711	1092	43	2502	908	67	0.128819	1
-	MAP0851	19	148	5	102	72	5	0.503388	1
-	MAP0852	1814	3103	256	2826	1202	180	0.341311	1
-	MAP0853	603	721	57	1195	493	62	0.723645	1
-	MAP0854	6245	8979	276	13228	6395	312	0.564703	1
-	MAP0855	8014	10396	560	15572	5272	515	0.898767	1
-	MAP0856c	3310	3869	120	6704	2920	137	0.587258	1
-	MAP0857c	0	0	0	30	0	1	0	1
-	MAP0858	447	441	47	593	485	55	0.518752	1
-	MAP0859c	2165	3589	269	3897	2002	246	0.793957	1
-	MAP0860c	4927	6634	372	8019	3373	312	0.755052	1
-	MAP0861	506	120	56	522	469	83	0.230372	1
-	MAP0862	1806	3747	144	4215	1877	139	0.917488	1
-	MAP0863	2237	1666	170	5118	1651	232	0.321069	1
-	MAP0864	333	681	67	670	322	58	0.91232	1
-	MAP0865	939	994	44	2636	1145	73	0.077719	1
-	MAP0866	1733	1695	124	2810	901	106	0.751459	1
-	MAP0867c	2333	2767	179	3338	702	105	0.113096	1
-	MAP0868c	1740	2007	100	3008	1153	92	0.902463	1
nramp	MAP0869c	272	904	25	786	255	18	0.575492	1
-	MAP0870c	134	125	7	354	202	13	0.133755	1
-	MAP0871c	128	94	8	75	49	4	0.505063	1
phoS2_2	MAP0872	2404	2088	118	5253	1335	131	0.744962	1
pstC2_2	MAP0873	1331	1282	77	1588	696	57	0.481534	1
pstA1_2	MAP0874	456	387	27	1121	304	35	0.388487	1
-	MAP0875c	4058	4839	282	8797	3008	303	0.724042	1
-	MAP0876c	202	348	17	339	51	8	0.156346	1
-	MAP0877c	205	583	15	588	551	23	0.217933	1
-	MAP0878c	153	303	14	509	186	19	0.480185	1
-	MAP0879c	804	1366	40	1372	632	32	0.64074	1
-	MAP0880	1026	765	22	1644	883	28	0.435959	1
-	MAP0881	280	503	11	499	278	10	0.888844	1
-	MAP0882c	50	101	4	101	0	1	0.66742	1
echA12_1	MAP0883	3442	5185	285	5835	3905	304	0.743315	1
-	MAP0884c	464	885	44	1025	378	38	0.875454	1
-	MAP0885c	1079	1535	98	2032	1005	100	0.812125	1
-	MAP0886c	813	1387	68	939	710	49	0.464475	1
-	MAP0887c	5294	4009	296	7623	2861	270	0.944347	1
-	MAP0888	254	709	32	835	255	30	0.966611	1
-	MAP0889	670	967	54	1091	586	49	0.957806	1
-	MAP0890	865	1095	74	1720	254	52	0.449326	1
pgi	MAP0891c	1250	1116	41	2099	865	43	0.772309	1
-	MAP0892c	2539	3654	553	4755	1741	480	0.652548	1
uvrD	MAP0893	2384	3324	70	4444	2064	69	0.986622	1
-	MAP0894c	1437	2486	178	2694	1283	159	0.825944	1
-	MAP0895c	2982	3596	168	3856	2497	150	0.770507	1
sucC	MAP0896	2163	2491	110	3201	987	78	0.360508	1
sucD	MAP0897	1557	2305	122	2445	560	72	0.1307	1
-	MAP0898	102	384	8	356	153	8	0.985187	1
-	MAP0899c	45	95	4	407	0	8	0.563589	1
-	MAP0900	1890	2284	134	3737	1372	135	0.945948	1
-	MAP0901	1021	1263	47	1938	1247	60	0.348936	1
purN	MAP0902	1527	1382	134	2281	1564	165	0.409521	1
purH	MAP0903	882	1421	41	1632	722	36	0.853501	1
-	MAP0904	13851	9369	927	22136	6424	873	0.573371	1
-	MAP0905	2361	2741	106	4909	1570	107	0.9417	1
-	MAP0906	4712	5253	145	6699	2989	120	0.753821	1
-	MAP0907	1882	2422	146	3218	1397	133	0.84888	1
-	MAP0908c	2552	2999	251	3681	1289	182	0.3627	1
echA7	MAP0909c	253	307	20	232	247	18	0.877912	1
fadE12_2	MAP0910c	1110	944	51	1860	710	52	0.810001	1
accA2	MAP0911c	2644	1808	66	3525	1519	62	0.893606	1
accD2	MAP0912c	1088	1695	49	2588	1289	61	0.392441	1
fadE13	MAP0913c	550	575	28	890	406	28	0.849058	1
-	MAP0914c	557	681	20	952	158	13	0.329354	1
rpmF	MAP0915	956	754	288	1249	816	318	0.672192	1
-	MAP0916	2081	3700	239	4934	1864	236	0.992985	1
-	MAP0917	3275	3760	132	6175	2243	129	0.938155	1
-	MAP0918	5035	5113	201	8796	3000	188	0.993129	1
moaB2	MAP0919	2686	3418	315	5583	1789	305	0.987106	1
mscL	MAP0920c	871	1533	149	3055	609	170	0.595788	1
-	MAP0921c	340	293	27	632	567	50	0.0731588	1
-	MAP0922c	320	356	59	957	257	82	0.316688	1
-	MAP0923c	99	50	6	150	85	8	0.663069	1
galU	MAP0924	5613	6585	387	10497	4295	395	0.79341	1
moeA	MAP0925	1252	1536	62	1659	851	50	0.642812	1
rimJ	MAP0926	668	1362	87	1379	931	95	0.673546	1
-	MAP0927	4387	5811	261	10094	3035	267	0.81469	1
-	MAP0928	1126	1217	444	1696	802	408	0.95697	1
-	MAP0929	110	308	68	266	41	36	0.195397	1
-	MAP0930	146	373	23	317	149	18	0.727722	1
-	MAP0931	236	54	17	252	59	13	0.386359	1
-	MAP0932c	349	508	39	309	203	22	0.212845	1
-	MAP0933	160	100	6	152	51	3	0.356376	1
-	MAP0934	424	409	21	1874	204	35	0.117132	1
-	MAP0935	560	811	38	611	607	35	0.954924	1
gmhA	MAP0936	408	226	31	557	101	22	0.5448	1
-	MAP0937	51	47	5	50	30	3	0.560625	1
-	MAP0938	218	300	14	78	232	11	0.598922	1
-	MAP0939	0	83	2	204	0	4	0.567433	1
-	MAP0940	203	134	14	287	51	10	0.368747	1
-	MAP0941	172	72	13	254	87	14	0.429303	1
arcA	MAP0942	1008	1143	51	1578	659	45	0.817998	1
-	MAP0943c	509	1190	31	608	455	19	0.286007	1
-	MAP0944	136	341	15	670	150	21	0.437749	1
pabB	MAP0945c	994	1102	46	1698	555	40	0.775655	1
-	MAP0946c	186	49	7	350	51	8	0.41453	1
-	MAP0947c	0	0	0	101	0	1	0	1
-	MAP0948	966	1447	40	1668	407	26	0.302417	1
-	MAP0949	1677	1649	52	2123	965	41	0.5671	1
-	MAP0950c	133	194	11	273	0	5	0.209664	1
-	MAP0951	229	528	13	444	292	12	0.932819	1
-	MAP0952	1188	2038	62	2188	1320	63	0.83266	1
-	MAP0953	1872	3212	97	3361	1691	85	0.748678	1
-	MAP0954	325	281	17	619	112	15	0.827232	1
-	MAP0955	102	189	8	130	69	5	0.314852	1
-	MAP0956	680	1137	30	1118	201	16	0.132999	1
-	MAP0957c	253	623	27	255	255	16	0.300971	1
-	MAP0958c	568	1032	39	790	439	27	0.473703	1
-	MAP0959	49	51	6	51	51	6	0.49982	1
CpsH	MAP0960	35	219	14	0	0	0	1	1
-	MAP0961c	198	102	8	151	51	4	0.238015	1
-	MAP0962c	102	351	6	775	102	9	0.361985	1
-	MAP0963c	153	305	8	499	303	14	0.1917	1
-	MAP0964c	94	102	3	253	51	4	0.718372	1
-	MAP0965c	201	204	20	203	51	9	0.155178	1
-	MAP0966c	100	151	5	27	101	3	0.616148	1
-	MAP0967	669	896	36	978	338	25	0.443497	1
-	MAP0968	634	1236	73	1922	594	79	0.685313	1
cprA	MAP0969	230	386	25	666	169	26	0.832024	1
-	MAP0970	1345	1347	37	2444	811	36	0.939873	1
-	MAP0971	204	201	11	322	204	13	0.578001	1
metG	MAP0972c	2212	3080	97	3441	1940	89	0.818444	1
-	predicted RNA	1164	1462	4205	1895	1238	4673	0.618443	1
-	MAP0974	4133	5145	239	7534	2702	216	0.91999	1
ksgA	MAP0975	376	1114	43	1426	735	57	0.351869	1
-	MAP0976	373	710	32	1047	559	43	0.314508	1
pks16	MAP0977	6296	7015	235	9783	3360	188	0.447981	1
pth	MAP0978c	101	101	10	203	48	9	0.515455	1
rplY	MAP0979c	970	1096	90	1829	491	78	0.791576	1
-	MAP0980c	159	342	16	102	99	6	0.0908341	1
lpqT	MAP0981c	306	1005	55	844	519	54	0.868059	1
arsC	MAP0982c	822	1119	160	951	304	83	0.110488	1
prsA	MAP0983c	4413	3744	243	5978	2363	204	0.704485	1
glmU	MAP0984c	1179	1729	56	2001	627	41	0.456542	1
-	MAP0985	1570	1840	160	3133	980	153	0.96897	1
lysA_1	MAP0986c	0	0	0	102	0	1	0	1
mfd	MAP0987	2818	3650	50	6020	2441	55	0.617588	1
-	MAP0988	821	1239	58	1624	510	49	0.711374	1
lpqU	MAP0989	1683	2044	135	2394	1399	125	0.916269	1
eno	MAP0990	1462	2423	85	2908	961	69	0.612131	1
-	MAP0991	0	245	9	220	254	21	0.0997672	1
-	MAP0992	1055	2164	186	1908	1162	166	0.851742	1
-	MAP0993	1843	2638	135	3021	1360	114	0.680533	1
-	MAP0994	101	152	22	204	0	10	0.238181	1
kdpE	MAP0995c	405	543	40	822	312	39	0.809247	1
kdpD	MAP0996c	1479	1673	35	2321	956	30	0.79699	1
kdpC	MAP0997c	270	273	18	253	102	9	0.202355	1
-	MAP0998c	0	51	2	159	55	7	0.0887547	1
-	MAP0999c	542	175	14	1035	203	17	0.521284	1
kdpA	MAP1000c	1660	637	41	1926	302	27	0.297398	1
-	MAP1001c	7689	8689	308	14392	4897	293	0.905285	1
-	MAP1002c	20162	22425	1594	43618	14115	1727	0.164927	1
-	predicted RNA	35430	32640	11835	55444	16995	9879	0.314807	1
-	predicted RNA	21692	23065	15847	44176	10043	14348	0.328512	1
PE	MAP1003c	5643	5856	159	6993	1496	87	0.076905	1
-	MAP1004	254	597	19	605	399	22	0.613267	1
-	MAP1007	756	726	36	1248	153	23	0.353703	1
fadD14	MAP1008	1202	1648	49	2264	765	42	0.812389	1
-	MAP1010	101	354	14	243	51	7	0.158464	1
-	MAP1011	51	148	6	114	0	2	0.491593	1
-	MAP1012c	304	347	17	516	99	12	0.463736	1
lpqV	MAP1013c	177	173	22	323	100	21	0.926189	1
-	MAP1014	647	1002	80	2398	262	88	0.680258	1
-	MAP1016c	1068	1850	46	1727	677	32	0.378299	1
echA8_1	MAP1017c	671	952	58	827	352	36	0.299185	1
echA9	MAP1018c	1667	1238	81	2189	415	52	0.241675	1
-	MAP1019	4234	3351	261	7560	3044	301	0.591147	1
-	MAP1020c	153	216	28	631	51	34	0.522113	1
-	MAP1021c	2729	4247	236	5206	1229	166	0.225123	1
-	MAP1022c	1213	1869	90	2558	1110	92	0.794678	1
lipU	MAP1023	845	998	49	1508	439	41	0.728887	1
cysM2	MAP1024	558	1020	31	1476	454	31	0.894447	1
pra	MAP1025	1906	1441	135	2136	1011	108	0.581693	1
greA	MAP1027c	10171	11021	1242	15959	6067	1064	0.995731	1
-	MAP1028c	0	250	15	104	55	9	0.718307	1
-	MAP1029	2323	2396	153	2651	918	93	0.143402	1
-	MAP1030	3813	4505	319	6615	2891	310	0.938538	1
speE	MAP1031c	201	51	4	152	0	1	0.122773	1
-	MAP1032c	98	218	19	151	0	5	0.063156	1
-	MAP1033	405	426	19	1171	486	33	0.118246	1
-	MAP1034c	0	51	2	0	51	4	0.568395	1
-	MAP1035c	258	175	20	651	113	25	0.52189	1
ruvC	MAP1036	1031	2069	154	2132	1275	158	0.795536	1
ruvA	MAP1037	202	143	16	133	171	15	0.985406	1
ruvB	MAP1038	273	147	11	411	153	12	0.757229	1
-	MAP1039	4201	4600	270	10874	2541	309	0.603721	1
fadD9	MAP1040c	457	785	10	760	254	6	0.395167	1
gabT	MAP1041c	455	646	23	1444	254	26	0.605754	1
yajC	MAP1042	490	322	73	294	142	33	0.0847325	1
secD	MAP1043	1945	2644	72	3375	1014	54	0.471303	1
secF	MAP1044	812	1475	49	1966	610	45	0.924672	1
-	MAP1045	765	1012	30	1075	559	24	0.712797	1
apt	MAP1046	205	659	44	592	305	42	0.977422	1
relA	MAP1047	6637	9447	194	11973	4612	168	0.774407	1
-	MAP1048c	153	152	8	200	252	14	0.217605	1
pknE	MAP1049c	337	944	21	497	290	12	0.191234	1
ppiB	MAP1050c	2922	2390	165	3603	1013	110	0.253465	1
-	MAP1051	663	435	49	818	203	34	0.451494	1
hisS	MAP1052	850	672	35	1403	601	38	0.69324	1
-	MAP1054	0	51	1	208	98	7	0.00366316	1
-	MAP1055c	94	152	4	203	0	2	0.269218	1
-	MAP1056	1378	1768	185	1929	457	106	0.121174	1
-	MAP1057c	51	79	6	77	0	2	0.922883	1
-	MAP1058	713	521	45	1108	290	38	0.85119	1
dapA_1	MAP1059	0	116	3	392	143	14	0.0082402	1
-	MAP1060c	509	694	39	1523	436	50	0.404689	1
-	MAP1061c	946	1075	117	1018	404	68	0.199546	1
-	MAP1062c	204	354	19	273	150	13	0.483565	1
aspS	MAP1063	1284	1447	44	2044	1122	46	0.779856	1
-	MAP1064	2964	5713	528	5610	2102	395	0.435987	1
-	predicted RNA	20063	23543	24721	21581	14203	18871	0.894249	1
-	MAP1065	573	635	81	1232	463	93	0.574459	1
-	MAP1066	240	121	10	120	85	5	0.198098	1
-	MAP1067c	561	679	91	1069	353	84	0.999795	1
-	MAP1068	1221	956	68	2398	712	75	0.645967	1
-	MAP1069	1529	1248	79	3045	916	88	0.606058	1
-	MAP1070c	406	535	10	714	458	11	0.534849	1
-	MAP1071c	389	393	23	609	0	10	0.0895423	1
-	MAP1072	172	246	8	374	226	11	0.422853	1
-	MAP1073	112	84	17	82	83	14	0.52399	1
-	MAP1074c	334	313	61	433	0	24	0.0567215	1
-	MAP1075c	527	184	80	541	239	72	0.862107	1
-	MAP1076	697	1241	137	1260	643	120	0.827927	1
alaS	MAP1077	5462	6336	126	9818	3595	117	0.948478	1
-	MAP1078	50	107	8	204	47	10	0.519636	1
-	MAP1079	2870	3795	153	4262	1620	112	0.293633	1
aroE	MAP1080	97	190	9	253	58	8	0.550336	1
-	MAP1081	28	0	2	0	51	4	0.938564	1
-	MAP1082c	92	138	6	384	177	12	0.113132	1
-	MAP1083c	644	771	32	2382	508	49	0.168513	1
-	MAP1084c	51	51	3	51	0	0	0.128492	1
-	MAP1085	354	352	16	701	97	13	0.651466	1
-	MAP1086	141	489	10	839	305	17	0.194878	1
-	MAP1088	51	0	3	116	101	12	0.0649806	1
-	MAP1089	0	51	1	196	0	4	0.82405	1
dppD_2	MAP1090	0	51	0	82	0	0	0.500387	1
aroF	MAP1091	1069	577	40	1456	458	36	0.898105	1
aroK	MAP1092	835	802	89	1195	508	78	0.853555	1
aroB	MAP1093	594	851	37	1729	755	55	0.196638	1
aroD	MAP1094	125	276	26	573	109	33	0.47321	1
-	MAP1095c	1969	1876	166	2587	916	122	0.398628	1
pepQ	MAP1096	1313	2125	88	1881	537	49	0.0911101	1
efp	MAP1097	2245	1590	200	4508	1393	240	0.571297	1
nusB	MAP1098	380	808	71	721	466	67	0.928659	1
-	MAP1099	642	1473	152	1047	297	77	0.0929017	1
adi	MAP1100	3688	5371	90	6455	2217	71	0.576696	1
-	MAP1101	99	153	5	203	151	6	0.31965	1
tcrA	MAP1102c	253	309	24	880	197	34	0.308405	1
-	MAP1103c	51	2	5	117	0	6	0.527046	1
-	MAP1104c	343	399	26	750	102	21	0.678874	1
-	MAP1105	102	51	4	226	0	4	0.517591	1
-	MAP1106	100	0	13	151	13	13	0.492539	1
-	MAP1107	0	50	2	354	12	12	0.010882	1
-	MAP1108	0	41	1	152	0	2	0.943669	1
-	MAP1109	102	0	3	153	0	3	0.541082	1
-	MAP1110	0	0	0	102	0	2	0	1
frdA	MAP1111	203	50	2	355	51	3	0.447808	1
-	MAP1112c	0	239	11	392	133	22	0.163261	1
-	MAP1113c	293	235	13	442	178	13	0.95797	1
pyrR	MAP1114	85	234	15	330	78	15	0.787195	1
pyrB	MAP1115	184	100	8	447	51	10	0.466348	1
pyrC	MAP1116	194	249	9	360	102	8	0.781363	1
-	MAP1117	145	258	22	869	51	33	0.281125	1
carA	MAP1118	212	206	10	495	101	11	0.796233	1
carB	MAP1119	1294	2473	31	2261	703	20	0.213919	1
pyrF	MAP1120	77	51	4	90	51	4	0.50624	1
-	MAP1121c	431	529	55	650	343	51	0.975553	1
mIHF	MAP1122	17358	16411	2932	28417	7948	2437	0.563432	1
gmk	MAP1123	1391	1938	142	3096	1509	172	0.462747	1
-	MAP1124	2663	4615	633	5164	2017	528	0.584317	1
dfp	MAP1125	3971	7491	257	9264	3274	233	0.936923	1
metK	MAP1126	3428	5386	207	5904	2205	159	0.517376	1
-	MAP1127c	1518	1477	58	3121	937	62	0.708476	1
lipI	MAP1128c	449	574	30	611	296	23	0.665482	1
-	MAP1129	134	477	21	389	305	24	0.69018	1
priA	MAP1130	192	140	4	444	16	4	0.820864	1
-	MAP1131	101	102	12	488	63	22	0.198668	1
-	MAP1132c	56	96	5	54	60	4	0.527598	1
fmt	MAP1133	30	0	0	356	101	10	1.09744e-12	1
fmu	MAP1134	51	302	6	149	117	5	0.556144	1
rpe	MAP1135	1400	1916	136	2207	897	107	0.572341	1
ribG	MAP1136	218	348	15	499	173	15	0.945256	1
-	MAP1137c	3437	5404	157	9472	2811	174	0.666557	1
lprG	MAP1138c	7740	9032	676	14401	4704	618	0.984968	1
ribC	MAP1139	198	387	27	711	354	44	0.155902	1
ribA2	MAP1140	15539	18907	778	27539	11715	751	0.344887	1
ribH	MAP1141	458	417	52	630	227	41	0.670744	1
-	MAP1142	225	975	71	940	451	75	0.724734	1
-	MAP1143c	14437	13645	2438	28509	6240	2229	0.434077	1
-	MAP1144c	0	0	0	96	42	2	0	1
-	MAP1145c	985	628	40	2141	832	60	0.174957	1
uvrC	MAP1146	1164	2271	50	2962	1076	49	0.906427	1
-	MAP1147	479	441	28	949	383	34	0.479014	1
-	MAP1148	2748	2385	139	3278	1160	97	0.319397	1
-	MAP1149	903	1484	69	1802	669	60	0.807986	1
-	MAP1150c	674	568	29	942	427	27	0.985074	1
-	MAP1151c	0	0	0	0	0	0	1	1
-	MAP1152	504	493	23	1193	54	18	0.682654	1
-	MAP1153	1757	1135	62	3078	1040	70	0.584413	1
-	MAP1154	1580	959	213	3434	444	218	0.806828	1
-	MAP1155	511	595	33	975	193	25	0.6742	1
-	MAP1156	2972	3815	140	7096	1963	145	0.770121	1
-	MAP1157c	100	47	6	97	51	5	0.51429	1
lipO	MAP1158c	450	947	31	582	348	19	0.29053	1
fadD12_1	MAP1159c	1363	2005	59	2394	953	49	0.691091	1
-	MAP1160c	405	448	30	640	496	39	0.400292	1
-	MAP1161	653	195	68	644	0	29	0.0611864	1
-	MAP1162	140	445	9	517	501	17	0.0842327	1
-	MAP1163	171	130	6	224	199	8	0.316346	1
gap	MAP1164	5743	5049	309	10728	2693	290	0.987666	1
pgk	MAP1165	1181	1520	62	2802	660	60	0.927307	1
tpiA	MAP1166	1203	2484	132	3279	966	122	0.933062	1
secG	MAP1167	1261	1946	391	1515	1233	330	0.720656	1
-	MAP1168c	51	50	3	148	102	7	0.204972	1
ppc	MAP1169	606	610	12	1683	336	15	0.495774	1
-	MAP1170	102	138	8	252	102	10	0.377102	1
-	MAP1171	457	671	32	430	253	18	0.179145	1
-	MAP1172c	451	489	29	447	204	17	0.275199	1
-	MAP1173c	2211	2269	326	3087	1858	326	0.973978	1
devB	MAP1174c	658	1496	80	1755	651	75	0.998285	1
opcA	MAP1175c	1096	1717	88	1542	743	62	0.424458	1
zwf2	MAP1176c	3032	5125	150	6626	2947	153	0.844347	1
tal	MAP1177c	7081	7236	371	13205	3554	333	0.78451	1
tkt	MAP1178c	7127	7053	196	11540	4389	181	0.859801	1
ctaB	MAP1179	2659	3868	201	4374	1554	150	0.333294	1
qor	MAP1180c	354	576	26	763	204	21	0.739365	1
-	MAP1181	0	0	0	0	0	0	1	1
-	MAP1182c	153	250	12	255	102	9	0.61958	1
-	MAP1183c	567	944	55	536	297	27	0.083045	1
-	MAP1184c	621	795	43	852	397	33	0.628541	1
-	MAP1185c	543	815	22	1018	483	22	0.925335	1
-	MAP1186	950	973	66	1795	767	74	0.611719	1
-	MAP1188	3397	5619	215	9112	6137	346	0.0639182	1
-	MAP1189	3005	4951	289	6714	4745	399	0.301024	1
-	MAP1190	737	1122	42	2513	1060	69	0.0874682	1
-	MAP1191	1207	1715	174	2209	2205	270	0.122129	1
-	MAP1193c	153	204	13	234	105	11	0.757057	1
-	MAP1194c	1152	890	77	2811	345	80	0.766184	1
fadE15	MAP1195c	1391	1541	46	2721	800	43	0.986308	1
trxB	MAP1196	5175	6879	979	8811	5326	1054	0.605898	1
echA12_2	MAP1197	1892	1972	138	2124	763	84	0.15351	1
-	MAP1198	762	1099	32	1952	631	36	0.620688	1
-	MAP1199	2753	2375	758	2422	1314	486	0.207651	1
-	MAP1200c	200	252	22	399	116	20	0.936506	1
acn	MAP1201c	6293	6747	134	8334	2614	89	0.222531	1
-	MAP1202	400	460	39	856	456	53	0.323383	1
-	MAP1203	5983	7492	274	9285	5559	276	0.871661	1
-	MAP1204	1934	3112	195	3053	1410	151	0.494	1
moxR	MAP1205	6584	6829	341	13663	3212	322	0.918396	1
-	MAP1206	513	758	38	1372	320	38	0.824771	1
-	MAP1207	2530	3180	163	5095	1904	165	0.908608	1
-	MAP1208	0	83	2	148	0	3	0.517698	1
fabG1	MAP1209	1648	2493	154	2783	1133	123	0.576032	1
inhA	MAP1210	2355	2445	172	4697	1548	179	0.888284	1
hemH	MAP1211	153	273	11	127	59	4	0.0851145	1
-	MAP1212c	444	489	27	981	336	31	0.560206	1
-	MAP1213	203	609	50	1058	353	74	0.252321	1
-	MAP1214	203	239	11	730	168	17	0.265403	1
-	MAP1215	136	151	23	379	37	22	0.807845	1
lpqQ	MAP1216c	2157	3224	513	3050	958	307	0.133507	1
-	MAP1217c	2744	4008	247	4177	2457	223	0.795734	1
-	MAP1218c	333	254	58	456	310	70	0.601334	1
-	MAP1220c	0	51	4	0	0	0	1	1
-	MAP1221	70	0	3	51	0	1	0.871912	1
-	MAP1222	36	0	0	0	0	0	1	1
-	MAP1223c	152	328	16	153	51	5	0.055842	1
-	MAP1224c	358	334	26	751	346	35	0.346817	1
mutA	MAP1225	263	619	13	679	371	14	0.659742	1
mutB	MAP1226	1550	1703	41	2300	889	33	0.627678	1
-	MAP1227	951	1807	79	1447	661	53	0.309967	1
lipL	MAP1228	1353	1652	67	2160	951	59	0.836169	1
-	MAP1229	518	828	32	908	626	34	0.704263	1
-	MAP1230	1551	1543	73	2144	526	48	0.268691	1
gmdA	MAP1231	2806	5017	215	4798	2449	178	0.627997	1
epiA	MAP1232	4709	7401	359	8300	3478	298	0.68523	1
-	MAP1233	24901	33397	2318	39886	16038	1871	0.331868	1
-	MAP1234	13225	23244	1294	22629	11450	1080	0.561731	1
-	MAP1235	16295	19533	775	30764	9496	691	0.459123	1
drrC	MAP1236c	1453	1916	122	1301	1160	89	0.428515	1
drrB	MAP1237c	971	1648	100	1312	734	71	0.407705	1
drrA	MAP1238c	1911	2748	140	3676	1455	130	0.859872	1
mmpL4_2	MAP1239c	20870	33872	534	34889	17985	461	0.280236	1
mmpL4_3	MAP1240c	30665	48324	780	49266	21649	604	0.412743	1
mmpS4	MAP1241c	6224	7647	953	10497	4778	903	0.932812	1
-	predicted RNA	4098	9152	4552	8424	5184	4398	0.998628	1
-	predicted RNA	18182	19709	6542	35483	10298	6178	0.363315	1
pstA	MAP1242	35550	47377	197	67675	21764	171	0.319592	1
-	MAP1243	843	747	81	1513	606	89	0.687554	1
-	MAP1244	1190	2104	83	3516	1040	92	0.626873	1
-	predicted RNA	5854	10008	6946	11640	5672	6710	0.915719	1
-	predicted RNA	2904	2985	4505	5097	2442	4980	0.602393	1
-	predicted RNA	12402	20084	17486	12713	10844	12646	0.941026	1
-	MAP1245	0	110	12	193	37	20	0.665549	1
ileS	MAP1246	2612	2944	50	3377	1215	34	0.259472	1
-	MAP1247	561	908	48	958	558	46	0.969942	1
dinX	MAP1248	73	151	4	454	51	7	0.273999	1
ansA	MAP1249c	352	374	21	218	204	12	0.250835	1
lspA	MAP1250	51	203	12	306	153	20	0.21936	1
-	MAP1251	254	249	15	357	100	11	0.517906	1
glbN	MAP1253c	153	101	18	94	51	9	0.238185	1
-	MAP1254	1806	2787	139	2474	953	87	0.164987	1
-	MAP1255	1069	1809	101	1429	611	62	0.185711	1
-	MAP1256	146	144	19	470	102	28	0.25769	1
dnaE	MAP1257	9298	15301	198	14514	8102	166	0.913537	1
-	MAP1258c	51	0	3	0	50	4	0.539408	1
-	MAP1259	349	345	42	651	244	44	0.819701	1
fadD11_1	MAP1260	152	140	4	392	130	6	0.273748	1
plsB1	MAP1261	352	819	17	849	254	13	0.646944	1
-	MAP1262	76	235	10	153	153	11	0.679979	1
-	MAP1263	2107	1944	270	3408	1382	265	0.993276	1
ilvA	MAP1264	304	724	22	427	487	21	0.878967	1
-	MAP1265	51	50	4	0	0	0	1	1
-	MAP1266c	284	774	37	571	341	30	0.765667	1
-	MAP1267	151	85	5	51	0	0	6.09831e-06	1
glgZ	MAP1268c	1772	1048	47	3338	910	53	0.557073	1
glgY	MAP1269c	1391	918	29	2516	608	29	0.851446	1
glgX_1	MAP1270c	5523	8565	183	11479	4724	179	0.962418	1
-	MAP1271c	2127	2224	58	3577	1696	60	0.879027	1
-	MAP1272c	4169	5204	284	8405	3219	292	0.808853	1
-	predicted RNA	4322	5464	6410	5881	2227	4403	0.343005	1
-	MAP1273c	255	516	75	701	354	93	0.485064	1
bioA	MAP1274	441	295	16	357	153	9	0.236948	1
bioF	MAP1275	238	685	22	945	0	14	0.341244	1
bioD	MAP1276	30	236	10	161	0	3	0.170099	1
-	MAP1277	255	494	41	398	238	32	0.664376	1
-	MAP1278c	2289	2009	113	6675	1196	147	0.372022	1
-	MAP1279c	4432	3433	105	8994	1887	106	0.870254	1
-	MAP1280c	163	108	5	225	134	6	0.382041	1
-	MAP1281c	150	236	30	357	0	16	0.216188	1
-	MAP1282c	1549	1364	46	3970	784	54	0.47813	1
bioB	MAP1283	2341	2153	126	4122	1236	118	0.873531	1
-	MAP1284	1586	2378	478	3205	1336	467	0.984468	1
-	MAP1285	134	600	34	293	153	19	0.226684	1
-	MAP1286c	1848	2740	97	3281	847	68	0.321348	1
IS1601_B_3	MAP1287	184	149	7	337	136	9	0.555146	1
-	MAP1288c	606	427	42	627	268	30	0.52126	1
nadA	MAP1289	1957	2195	114	3387	862	89	0.523917	1
nadB	MAP1290	434	253	12	868	406	19	0.186063	1
nadC	MAP1291	458	1067	50	1430	407	48	0.928853	1
-	MAP1292c	102	124	15	88	196	23	0.296058	1
hisD	MAP1293	407	354	15	405	151	9	0.269511	1
hisC	MAP1294	474	261	18	596	341	20	0.673583	1
hisB	MAP1295	946	840	83	884	669	69	0.723963	1
hisH	MAP1296	882	1532	110	2088	777	109	0.869983	1
hisA	MAP1297	872	785	66	1198	702	68	0.832106	1
impA	MAP1298	226	247	17	202	64	7	0.114072	1
hisF	MAP1299	641	210	32	995	306	37	0.547903	1
hisI	MAP1300	433	539	80	1006	412	98	0.44031	1
chaA	MAP1301	556	798	35	913	203	21	0.289083	1
bcpB	MAP1302c	1246	1746	153	3589	1094	192	0.382192	1
trpE	MAP1303	1001	1420	45	2527	750	48	0.710527	1
-	MAP1304	243	483	47	848	204	53	0.685381	1
trpC	MAP1305	3421	3694	252	5304	2470	236	0.950865	1
trpB	MAP1306	2020	2109	94	2908	1446	87	0.865019	1
trpA	MAP1307	1324	1947	114	1688	582	65	0.108671	1
lgt	MAP1308	1913	1988	88	3201	1047	76	0.759294	1
-	MAP1309	552	515	74	497	416	61	0.824334	1
pykA	MAP1310	4620	6576	226	9864	4032	237	0.699085	1
tesB1	MAP1311	797	932	55	1676	840	70	0.379938	1
-	MAP1312	4527	4418	179	9243	2368	177	0.895	1
cydC	MAP1313c	1363	2802	69	2234	686	39	0.095543	1
cydD	MAP1314c	1205	1852	54	1910	919	44	0.666274	1
cydB	MAP1315c	8636	10217	523	16010	5788	495	0.822455	1
appC	MAP1316c	16128	19735	702	30222	12426	703	0.271234	1
-	MAP1317c	3487	3595	346	5400	2119	304	0.752169	1
-	MAP1318c	2271	2834	110	4211	1845	111	0.944844	1
-	MAP1319	1340	847	103	2451	795	120	0.56086	1
-	MAP1320c	335	390	17	708	202	16	0.962814	1
polA	MAP1322	1503	2230	38	3263	1170	37	0.944176	1
-	MAP1323	152	100	11	102	0	2	0.0459057	1
-	MAP1324	439	426	16	504	256	12	0.608647	1
rpsA	MAP1325	31495	45815	1535	58070	22468	1339	0.314039	1
coaE	MAP1326	848	1101	45	1560	252	30	0.35256	1
-	MAP1327c	153	336	33	558	200	43	0.470368	1
-	MAP1328c	172	364	19	287	101	11	0.306917	1
-	MAP1329c	958	1574	67	1901	1460	87	0.32265	1
-	MAP1330c	749	982	107	585	533	69	0.340868	1
-	MAP1331c	742	488	14	952	346	11	0.828989	1
pknF	MAP1332	140	146	4	102	50	2	0.193885	1
-	MAP1333	101	398	17	249	262	19	0.722227	1
-	MAP1334	1045	1383	200	2407	1087	248	0.409716	1
uvrB	MAP1335	3502	5502	118	6407	3600	119	0.846193	1
-	MAP1336	534	300	23	822	153	19	0.73368	1
-	MAP1337c	602	486	44	1185	454	54	0.451965	1
-	MAP1338c	553	1394	29	1405	797	30	0.767328	1
-	MAP1339	6391	8812	983	11217	4173	825	0.612888	1
-	MAP1340c	305	346	24	623	151	21	0.897539	1
uvrA	MAP1341	4198	4623	87	6765	3591	91	0.790445	1
-	MAP1342c	101	142	29	148	90	26	0.59557	1
-	MAP1343	3067	2362	218	4851	1627	206	0.876672	1
-	MAP1344	905	647	33	983	355	23	0.450657	1
-	MAP1345	1951	1629	175	1930	1229	140	0.588507	1
-	MAP1346c	743	2281	87	2077	797	71	0.689355	1
-	MAP1347c	670	1176	58	1077	737	55	0.967672	1
moeY	MAP1348c	1072	2393	45	2186	456	26	0.122466	1
-	MAP1349c	151	153	13	256	153	16	0.438268	1
-	MAP1350c	912	1028	37	1559	762	39	0.778873	1
lysS	MAP1351c	2844	5514	66	6002	2366	57	0.730078	1
-	predicted RNA	975	1431	5301	2535	731	5689	0.712586	1
infC	MAP1352	21084	24261	2364	42669	15922	2515	0.187103	1
rpmI	MAP1353	9053	12931	3232	15523	6009	2650	0.906134	1
rplT	MAP1354	5114	6692	858	9979	3642	815	0.996288	1
tsnR	MAP1355	283	134	15	705	14	16	0.84831	1
-	MAP1356c	1248	1666	78	2715	868	77	0.892448	1
-	MAP1357	812	1181	58	1921	984	76	0.359411	1
-	MAP1358	1757	2210	139	3648	1137	134	0.980955	1
pheS	MAP1359	363	259	17	822	245	23	0.403527	1
pheT	MAP1360	730	858	18	1032	305	12	0.389621	1
argC	MAP1361	627	563	33	559	268	19	0.231656	1
argJ	MAP1362	123	367	11	253	0	3	0.0346882	1
argB	MAP1363	1123	688	60	845	309	30	0.0991707	1
argR	MAP1366	177	893	59	390	254	34	0.254934	1
argG	MAP1367	1437	1638	74	2184	981	65	0.820703	1
argH	MAP1368	342	492	16	929	106	14	0.783507	1
pks10	MAP1369	993	1492	66	1516	677	51	0.532888	1
pks7	MAP1370	4645	4891	45	7656	2270	37	0.700425	1
pks8	MAP1371	1678	1790	30	4629	1517	43	0.246272	1
-	predicted RNA	2224	3787	8149	5256	1805	7877	0.958008	1
pks11	MAP1372	4449	6443	293	10327	4127	328	0.535087	1
-	MAP1373c	203	301	11	457	222	13	0.61062	1
-	MAP1374c	399	671	17	1553	305	22	0.36924	1
-	MAP1375c	1091	786	48	1824	357	40	0.726113	1
-	MAP1376c	449	515	29	544	466	30	0.734522	1
-	MAP1377	315	412	26	708	203	26	0.954647	1
-	MAP1378	174	100	11	152	71	7	0.350661	1
-	MAP1379	74	101	4	295	175	11	0.101379	1
-	MAP1380	51	64	4	147	9	3	0.528631	1
-	MAP1381	102	233	12	300	79	10	0.948352	1
-	MAP1382c	319	272	15	665	169	16	0.81022	1
-	MAP1383c	165	153	9	568	50	11	0.415517	1
-	MAP1384c	343	248	9	498	204	9	0.952844	1
-	MAP1385c	689	286	17	1271	50	14	0.768873	1
-	MAP1387c	2288	2691	195	7399	1748	271	0.186836	1
-	MAP1388	604	1090	121	829	361	73	0.271039	1
-	MAP1389	1262	1223	24	2433	509	21	0.836374	1
-	MAP1390	343	574	120	465	162	68	0.223258	1
-	MAP1391c	179	238	19	498	200	27	0.344772	1
-	MAP1392c	102	51	6	0	51	3	0.654232	1
-	MAP1393c	101	97	7	102	0	2	0.151649	1
amt_1	MAP1394c	193	51	5	72	101	4	0.535653	1
-	MAP1395	125	55	8	51	45	4	0.899585	1
tyrS	MAP1396	355	651	22	1016	304	23	0.694195	1
lprJ	MAP1397	471	780	96	1651	560	140	0.243208	1
-	MAP1398	0	251	8	407	48	11	0.344147	1
-	MAP1399	0	204	5	51	107	5	0.492412	1
-	MAP1400	203	384	89	636	403	149	0.137502	1
tlyA	MAP1401	677	1046	60	1592	153	41	0.418347	1
ppnK	MAP1402	805	1318	65	2287	819	79	0.470977	1
recN	MAP1403	538	913	23	1122	280	17	0.592112	1
-	MAP1404	4847	6089	266	9780	3098	251	0.979217	1
-	MAP1405	2819	5104	235	5149	2151	186	0.499523	1
pyrG	MAP1406	3880	5776	157	7495	2496	132	0.769518	1
-	MAP1407	742	1388	96	1278	1027	103	0.70483	1
-	MAP1410	1504	1956	105	1752	1012	76	0.407842	1
-	MAP1411	2996	5396	291	5493	2719	253	0.78897	1
-	MAP1412	954	2018	118	2118	1282	126	0.688656	1
-	MAP1413	1333	2502	146	2764	1167	129	0.808614	1
cmk	MAP1414	461	1122	64	853	384	44	0.452692	1
engA	MAP1415	1686	2366	82	2940	994	65	0.546932	1
-	MAP1416c	1012	877	83	1931	562	84	0.829037	1
-	MAP1417c	40	51	6	101	51	8	0.556745	1
-	MAP1418c	254	203	17	557	223	23	0.368142	1
mbtH_1	MAP1419	2071	1952	536	3957	1287	554	0.877468	1
-	MAP1420	58324	79862	207	111517	35592	177	0.326085	1
asnB_1	MAP1421	3437	4514	126	5644	2474	110	0.780401	1
-	MAP1422	3649	6007	153	7234	4074	164	0.737397	1
-	MAP1423	1291	2366	74	2528	1064	62	0.711369	1
-	MAP1424c	349	101	29	167	153	20	0.454427	1
-	MAP1425c	102	77	7	101	169	12	0.292225	1
-	MAP1426c	51	51	4	152	51	7	0.607137	1
-	MAP1427	217	605	15	576	188	12	0.618602	1
-	MAP1428c	230	50	7	50	51	2	0.106621	1
-	MAP1429	0	0	0	51	0	0	0	1
-	MAP1430c	195	309	16	378	102	12	0.612965	1
-	MAP1431	1119	2777	160	4024	1640	201	0.46252	1
-	MAP1432	536	605	22	1150	341	22	0.774572	1
-	MAP1433c	139	184	5	304	204	7	0.266434	1
-	MAP1435	304	204	21	408	54	12	0.3301	1
-	MAP1436c	51	51	3	0	102	5	0.541166	1
-	MAP1437c	102	51	4	184	102	7	0.691338	1
lipH	MAP1438c	0	0	0	153	0	2	0	1
-	MAP1439c	91	34	4	202	0	4	0.514665	1
-	MAP1441	83	249	4	102	152	4	0.887114	1
-	MAP1442	0	66	1	204	41	5	0.212979	1
-	MAP1444c	100	166	18	402	102	27	0.265088	1
-	MAP1445c	51	69	3	100	49	4	0.507128	1
-	MAP1447c	2025	2830	92	3646	1016	69	0.45538	1
-	MAP1448c	1576	1198	68	1484	391	35	0.0671056	1
-	MAP1449c	77	98	6	243	64	8	0.947612	1
-	MAP1451	0	51	1	75	0	1	0.513439	1
-	MAP1452c	578	830	44	786	457	36	0.722573	1
-	MAP1453c	2571	2110	89	4821	1618	97	0.765897	1
-	MAP1454	1161	884	67	1258	793	60	0.89935	1
-	MAP1455c	102	101	9	0	0	0	1	1
-	MAP1456	203	221	11	724	204	19	0.162361	1
-	MAP1457	4094	5092	103	5983	2438	79	0.551558	1
-	MAP1458	239	110	8	335	184	11	0.455587	1
-	MAP1459	299	768	26	561	293	19	0.550015	1
-	MAP1460	58	127	10	0	0	0	1	1
-	MAP1462	51	224	6	204	101	6	0.499897	1
-	MAP1463	252	668	15	836	148	12	0.682027	1
fadD1_1	MAP1464	153	612	13	559	560	20	0.184669	1
-	MAP1465c	558	797	26	1648	743	40	0.171217	1
-	MAP1466c	812	374	31	469	677	32	0.809244	1
-	MAP1467c	1251	1291	63	2197	722	57	0.958578	1
-	MAP1468c	398	592	29	687	205	21	0.512709	1
-	MAP1469c	522	1136	38	1886	301	36	0.958362	1
-	MAP1470c	251	144	16	575	0	13	0.752785	1
-	MAP1471	141	126	18	183	60	13	0.378828	1
-	MAP1472c	880	819	100	1248	408	78	0.6215	1
-	MAP1473c	975	1323	108	1563	752	95	0.84563	1
sigF_1	MAP1474c	1939	3282	183	4221	1167	149	0.579316	1
-	MAP1475	92	51	4	102	0	1	0.68625	1
-	MAP1476c	100	51	6	358	51	11	0.287906	1
-	MAP1477c	1086	690	78	1616	715	85	0.682093	1
-	MAP1478	291	51	5	102	153	4	0.638222	1
-	MAP1479c	25	109	6	51	0	1	0.0431785	1
-	MAP1480	0	0	0	51	0	1	0	1
-	MAP1481c	1078	771	36	1644	897	43	0.479667	1
-	MAP1482	3203	3398	211	4734	2336	197	0.912516	1
-	MAP1483c	0	152	2	136	0	1	0.587848	1
-	MAP1484c	246	151	8	361	105	7	0.95275	1
-	MAP1485c	208	163	8	151	30	3	0.0706832	1
-	MAP1486c	455	955	45	1359	490	50	0.685359	1
-	MAP1487c	329	327	18	330	164	12	0.394216	1
-	MAP1488c	51	102	4	508	101	13	0.0507664	1
-	MAP1489c	80	223	9	192	144	10	0.547968	1
-	MAP1490	32	70	3	169	150	10	0.0641774	1
-	MAP1491	0	0	0	94	0	5	0	1
-	MAP1492	1054	1511	255	2904	997	317	0.38934	1
-	MAP1493c	153	263	6	551	102	7	0.622047	1
-	MAP1495	1257	924	141	3371	397	163	0.563736	1
-	MAP1496c	0	0	0	221	0	13	0	1
-	MAP1497c	399	726	16	704	253	11	0.494766	1
-	MAP1498c	51	74	7	204	51	11	0.892895	1
-	MAP1499c	49	199	7	330	51	8	0.42378	1
-	MAP1500c	243	209	6	405	98	5	0.808014	1
-	MAP1501	2628	2065	90	4921	1526	97	0.812438	1
-	MAP1502	10655	14208	171	20604	7122	155	0.620059	1
-	MAP1503c	561	862	30	1023	565	31	0.843445	1
-	MAP1504	179	196	55	356	162	65	0.577268	1
-	MAP1505	492	685	26	1352	667	40	0.194058	1
-	MAP1506	8347	7602	380	20549	6620	513	0.17619	1
-	predicted RNA	1570	2081	5001	2945	851	4095	0.634015	1
PE_4	MAP1507	16754	16504	3229	23456	8890	2576	0.643421	1
-	MAP1508	52826	48440	9961	84203	23155	8114	0.334639	1
-	MAP1509	2591	4001	208	5276	1896	187	0.779275	1
-	MAP1510	2807	3520	120	4909	1793	105	0.662871	1
-	MAP1511	12094	13891	411	21253	7690	375	0.5334	1
-	MAP1512	2768	2572	128	5324	1314	120	0.854733	1
-	MAP1513	11052	14328	398	18405	7200	336	0.829857	1
-	MAP1515	51	0	1	0	0	0	1	1
-	MAP1516	102	51	3	153	0	2	0.577563	1
-	MAP1517	51	0	4	102	0	4	0.507868	1
-	MAP1518	102	85	4	100	70	3	0.520397	1
-	MAP1519	0	102	1	153	102	4	0.180007	1
-	MAP1521	34801	27102	1462	70672	21443	1691	0.155785	1
-	MAP1522	6204	8826	311	13570	5121	322	0.765751	1
-	MAP1523	6022	9785	1404	12217	5571	1376	0.877781	1
mgtC	MAP1524	1050	1552	103	3027	1054	133	0.327996	1
-	MAP1525	1354	1848	103	2550	1209	106	0.797335	1
-	MAP1526	1107	1716	118	2010	1471	141	0.463744	1
-	MAP1527c	439	565	55	623	245	40	0.528473	1
-	MAP1528	236	457	27	402	151	18	0.425033	1
-	MAP1529	213	245	34	621	84	36	0.7704	1
-	MAP1530	248	306	10	710	250	15	0.336916	1
-	MAP1531c	925	1608	37	1779	962	36	0.899195	1
-	MAP1532	552	303	39	714	301	38	0.892441	1
-	MAP1533	503	190	20	884	153	21	0.863513	1
secA2	MAP1534	1693	2656	53	3870	1498	55	0.891316	1
-	MAP1536	814	1521	71	1092	392	37	0.102785	1
-	MAP1537	0	101	8	136	51	13	0.564336	1
-	MAP1538	593	1087	56	940	450	41	0.529773	1
gcvH	MAP1539	1066	1377	176	1005	696	115	0.29433	1
-	predicted RNA	4325	7101	4176	8167	5753	4871	0.38382	1
-	MAP1540	15625	20922	2189	32392	12674	2258	0.197151	1
-	MAP1541	4865	6364	429	6798	2723	305	0.460856	1
-	MAP1542	6754	10631	1003	13535	5040	893	0.975903	1
-	predicted RNA	2582	4669	4477	2908	1977	2876	0.125566	1
-	MAP1543	8546	12450	887	18493	5968	834	0.763208	1
-	MAP1544	1625	2551	484	3752	1526	520	0.809595	1
gcvB	MAP1545	1468	1972	34	3671	945	36	0.79286	1
-	MAP1546c	102	253	14	145	302	21	0.252625	1
-	MAP1547c	99	44	4	215	100	8	0.379171	1
-	MAP1548c	1748	2827	63	3331	1068	49	0.51881	1
glcB	MAP1549c	7883	7924	208	13662	5167	203	0.864544	1
-	MAP1550c	2966	3645	183	4549	1873	149	0.503618	1
-	MAP1551c	799	1437	46	2217	731	50	0.694902	1
-	MAP1552	398	508	77	710	561	105	0.303875	1
guaB1	MAP1556c	1142	888	41	2488	1015	59	0.217295	1
gnd	MAP1557c	2333	1572	78	2313	984	54	0.304479	1
-	MAP1559c	7605	9488	1173	13545	6170	1165	0.771375	1
-	MAP1560	806	503	91	1126	406	85	0.997223	1
ndh	MAP1561c	735	1522	46	1443	246	25	0.130931	1
-	MAP1562c	2144	1560	284	2722	1480	282	0.927793	1
-	MAP1563c	4034	3547	241	5847	1816	191	0.493365	1
-	MAP1564c	1715	1092	122	2239	362	78	0.247138	1
modA	MAP1565	51	100	5	102	51	5	0.511197	1
-	MAP1566	6967	8767	422	7577	4655	301	0.249721	1
modB	MAP1567	108	140	9	251	19	6	0.743437	1
modC	MAP1568	0	153	3	122	51	3	0.502459	1
modD	MAP1569	3789	2929	178	4613	1861	141	0.426598	1
-	MAP1570	805	737	150	1825	352	153	0.83381	1
adhA_1	MAP1571	558	555	31	1105	188	25	0.813733	1
-	MAP1572c	1947	2071	154	4574	1182	168	0.759511	1
-	MAP1573c	1823	2524	51	3673	862	40	0.551642	1
-	MAP1574c	195	290	16	230	49	7	0.102407	1
uppP	MAP1575c	236	211	14	419	87	11	0.798161	1
-	MAP1576	304	544	9	640	306	9	0.899277	1
-	MAP1577	356	197	11	510	51	7	0.419404	1
-	MAP1578	629	739	18	966	438	16	0.888867	1
-	MAP1579c	1733	2029	88	3726	1681	108	0.496349	1
-	MAP1580c	51	354	15	558	111	19	0.455987	1
-	MAP1581c	0	13	0	181	51	7	1.71742e-26	1
-	MAP1582c	97	134	19	419	101	34	0.212486	1
-	MAP1583c	1999	2253	308	2479	787	188	0.141627	1
-	MAP1584c	356	1115	17	1411	456	18	0.761222	1
lldD2	MAP1585c	994	1234	50	1417	535	36	0.447044	1
-	MAP1586	152	153	19	293	102	20	0.690162	1
-	MAP1587c	664	653	28	2204	631	48	0.0933309	1
ahpD	MAP1588c	1687	1191	158	3148	1277	199	0.362789	1
ahpC	MAP1589c	2344	2596	243	5923	2500	350	0.14763	1
oxyR	MAP1590	1277	1353	78	3436	714	90	0.514268	1
-	MAP1591	894	921	75	1616	923	94	0.404488	1
-	MAP1592	637	709	87	463	385	54	0.274926	1
-	MAP1597	955	649	95	1653	348	86	0.920813	1
-	MAP1598	146	101	8	266	93	9	0.400426	1
glnA3	MAP1599	204	0	4	353	0	4	0.482703	1
-	MAP1600	0	291	6	102	51	3	0.239581	1
-	MAP1602c	91	844	55	281	194	28	0.139415	1
-	MAP1603c	728	706	30	2030	254	33	0.708998	1
lppE	MAP1604c	796	1339	143	1827	516	124	0.798531	1
-	MAP1605c	1202	1442	91	2164	1086	98	0.685877	1
-	MAP1606c	1452	1939	203	2824	1476	229	0.606357	1
-	MAP1607c	1494	1528	171	1658	617	105	0.191376	1
-	MAP1608c	584	892	83	1295	383	75	0.939581	1
fbpB	MAP1609c	59970	61984	3570	102259	32725	3140	0.274543	1
-	MAP1610	2451	5509	383	3255	2938	304	0.511859	1
-	MAP1611	509	1221	42	1380	439	36	0.827885	1
-	MAP1612c	892	688	81	1317	805	99	0.494547	1
adhA_2	MAP1613c	557	1273	50	989	492	36	0.507761	1
-	MAP1614c	576	656	27	804	304	20	0.590702	1
-	MAP1615	903	1344	161	2153	796	175	0.675203	1
-	MAP1616	82	281	31	487	95	39	0.508427	1
-	MAP1617	51	96	18	221	93	33	0.395649	1
-	MAP1618c	625	809	36	1446	363	35	0.928868	1
-	MAP1619	47	101	2	101	49	2	0.510544	1
-	MAP1620	249	688	12	408	322	10	0.648453	1
-	MAP1621	153	50	6	50	51	2	0.657678	1
-	MAP1622c	203	937	34	890	375	33	0.835575	1
-	MAP1623c	99	234	21	102	100	13	0.295355	1
-	MAP1624	1364	1543	275	3318	1012	323	0.484764	1
cinA	MAP1625	842	897	38	1552	798	45	0.511136	1
nanT	MAP1626c	608	536	26	757	202	16	0.324177	1
-	MAP1627	3025	3918	187	5470	2402	181	0.958372	1
-	MAP1628	2459	2272	354	3084	1156	259	0.405099	1
aao	MAP1629c	555	941	44	1127	357	35	0.711504	1
-	MAP1630c	872	1253	97	2504	938	130	0.296241	1
-	MAP1631c	570	505	46	964	153	33	0.54932	1
-	MAP1632c	51	97	3	50	51	2	0.548531	1
-	MAP1633c	0	0	0	100	0	4	0	1
-	MAP1634	886	1088	62	1087	503	43	0.416417	1
-	MAP1636c	51	40	5	129	0	4	0.538367	1
-	MAP1637c	498	272	15	1111	185	18	0.566738	1
-	MAP1638c	97	253	15	630	234	33	0.0743204	1
-	MAP1639c	662	201	58	2008	51	81	0.275055	1
-	MAP1640c	0	151	9	345	131	27	0.0694221	1
-	MAP1641c	0	98	8	102	51	11	0.55679	1
-	MAP1642	0	46	1	0	0	0	1	1
aceAb	MAP1643	7143	8459	196	13129	4567	181	0.945658	1
-	MAP1644	279	320	37	1109	107	50	0.383041	1
-	MAP1645	2009	2115	102	2240	954	67	0.208054	1
-	MAP1646c	902	878	110	1058	406	74	0.392374	1
fadD31	MAP1647	304	101	6	506	283	11	0.180437	1
-	MAP1648	304	575	34	337	293	24	0.520046	1
-	MAP1649c	101	157	9	80	165	10	0.414022	1
-	MAP1650	454	355	49	561	102	29	0.249463	1
-	MAP1651c	51	45	3	135	0	3	0.539785	1
-	MAP1652c	124	491	17	463	152	14	0.786537	1
tpx	MAP1653	1881	2880	275	3787	860	203	0.426074	1
-	MAP1654c	251	264	15	152	152	9	0.295161	1
-	MAP1655c	78	0	6	0	51	5	0.53192	1
-	MAP1656	739	845	38	1315	206	26	0.42524	1
-	MAP1657	577	551	36	877	256	28	0.695639	1
-	MAP1658	1250	1782	56	2656	900	53	0.974914	1
-	MAP1659	152	45	7	299	203	17	0.10182	1
-	MAP1661c	1853	2226	142	3747	454	100	0.323291	1
-	MAP1662c	1070	1080	95	884	407	48	0.0910508	1
-	MAP1663	411	292	31	510	356	35	0.65586	1
-	MAP1664c	544	1009	41	1081	168	23	0.215626	1
-	MAP1665c	775	1541	86	1529	660	70	0.673514	1
-	MAP1666c	462	555	23	667	303	19	0.786216	1
-	MAP1667	1416	930	85	2049	453	66	0.568974	1
katG	MAP1668c	21149	18859	520	42600	12484	556	0.155757	1
furA	MAP1669c	2469	1792	285	3552	1413	271	0.930087	1
lppS_1	MAP1670c	4520	3060	174	9741	2550	212	0.490167	1
-	MAP1671	214	113	12	118	200	13	0.714294	1
-	MAP1672	253	101	6	379	152	8	0.549071	1
-	MAP1674c	48	156	4	434	102	9	0.156841	1
-	predicted RNA	3186	8605	3706	4953	4014	2835	0.588591	1
-	MAP1676	204	100	8	154	0	2	0.0590305	1
-	MAP1678	32	0	1	0	51	2	0.643377	1
-	MAP1679c	139	305	18	454	242	27	0.335132	1
-	MAP1680c	788	1413	94	1503	607	77	0.662968	1
-	MAP1681c	341	253	22	917	152	28	0.508164	1
-	MAP1682c	285	355	18	888	164	21	0.592835	1
-	MAP1683c	51	152	5	170	153	8	0.279731	1
hrpA	MAP1684	238	736	6	661	407	7	0.715352	1
-	MAP1685	34	147	3	0	0	0	1	1
-	MAP1686	268	420	20	799	251	24	0.517216	1
-	MAP1687	2464	2593	59	4101	1011	45	0.475855	1
-	MAP1688	333	380	30	1015	254	41	0.338599	1
-	MAP1689	1210	792	47	1713	517	41	0.772488	1
-	MAP1690c	0	0	0	153	0	3	0	1
-	MAP1691c	0	97	3	0	0	0	1	1
fabG2_1	MAP1692	34	49	3	267	50	8	0.15234	1
-	MAP1693c	664	544	62	943	459	62	0.852756	1
-	MAP1695c	272	380	43	317	197	31	0.54815	1
hsp18_1	MAP1696c	7424	4577	830	12499	2638	756	0.833258	1
hsp18_2	MAP1698c	366	593	62	664	541	76	0.42651	1
thiI	MAP1699	360	296	15	789	90	14	0.888208	1
-	MAP1700c	102	450	12	509	204	14	0.688241	1
-	MAP1701c	999	708	34	1420	761	38	0.65129	1
-	MAP1702c	50	16	2	153	51	6	0.822137	1
-	MAP1703c	228	426	52	934	286	78	0.218781	1
-	MAP1704c	1697	1319	220	3840	895	256	0.514095	1
-	MAP1705c	247	488	27	842	345	38	0.309394	1
-	MAP1706	1808	2453	279	2853	1401	245	0.76355	1
-	MAP1707	242	514	30	318	199	19	0.365333	1
fadD11_2	MAP1709c	51	34	1	102	150	4	0.0873359	1
-	MAP1710	0	40	1	0	0	0	1	1
-	MAP1711c	249	347	29	378	128	20	0.480245	1
-	MAP1712	153	50	7	238	0	5	0.94783	1
fadE20_1	MAP1713	253	301	13	506	101	11	0.720852	1
fadA_2	MAP1714	98	174	6	0	0	0	1	1
fadB_2	MAP1715	141	227	4	144	0	1	0.0177631	1
-	MAP1716	0	51	1	101	0	2	0.532802	1
-	MAP1717	1334	1590	130	1915	779	101	0.577496	1
-	MAP1718c	3316	850	279	5730	722	281	0.955221	1
-	MAP1719c	51	150	9	153	72	9	0.493208	1
-	MAP1720	0	0	0	52	51	2	0	1
-	MAP1721c	690	1527	92	2364	907	116	0.416207	1
-	MAP1722	483	793	29	1039	425	29	0.895602	1
-	MAP1723	305	361	28	894	364	45	0.170601	1
-	MAP1724c	0	110	5	0	90	6	0.531604	1
-	MAP1725c	236	47	8	102	51	3	0.176668	1
-	MAP1726c	192	0	10	304	86	15	0.296205	1
-	MAP1727	0	66	1	361	51	9	0.0127916	1
yfnB	MAP1728c	51	161	8	357	153	17	0.134586	1
-	MAP1729c	125	153	9	315	259	19	0.103056	1
-	MAP1730c	101	561	17	203	118	8	0.107714	1
-	MAP1731c	23	0	2	19	0	1	0.794527	1
-	MAP1732c	0	0	0	0	0	0	1	1
-	MAP1733	0	51	2	50	102	8	0.0814981	1
-	MAP1734	0	0	0	50	0	0	0	1
-	MAP1735	0	0	0	7	0	0	1	1
-	MAP1736	326	337	31	856	399	51	0.150917	1
mmpS5	MAP1737	79	551	41	885	271	63	0.203917	1
mmpL5	MAP1738	5258	7045	121	9970	3732	112	0.881698	1
-	MAP1740c	596	104	14	893	176	14	0.810012	1
-	MAP1741c	33	151	5	253	0	4	0.51704	1
-	MAP1742c	51	100	4	102	0	1	0.691508	1
-	MAP1743c	103	0	3	79	51	3	0.504793	1
-	MAP1744	0	0	0	0	0	0	1	1
-	MAP1745c	388	269	51	417	61	25	0.0596181	1
-	MAP1746c	51	0	1	102	0	1	0.507868	1
-	MAP1747c	0	51	1	142	0	2	0.588611	1
-	MAP1748c	152	33	4	248	179	9	0.156176	1
-	MAP1749	148	130	10	349	102	12	0.34016	1
-	MAP1750	50	131	9	153	0	5	0.724974	1
-	MAP1751	152	97	6	299	102	8	0.349007	1
-	MAP1752c	353	416	22	927	337	30	0.34218	1
-	MAP1753	590	490	24	1126	226	21	0.994404	1
-	MAP1754c	741	975	55	1478	102	33	0.250681	1
-	MAP1755c	91	0	3	202	51	5	0.860552	1
-	MAP1756c	204	51	28	250	51	23	0.416392	1
-	MAP1757c	51	38	4	75	153	12	0.12012	1
nrtC	MAP1758c	0	88	2	156	0	2	0.517759	1
-	MAP1759c	555	838	75	827	500	66	0.884651	1
-	MAP1760c	1314	1270	59	1731	555	41	0.382412	1
-	MAP1761c	2869	2532	126	3358	1217	86	0.285561	1
-	MAP1762c	713	825	27	1350	556	28	0.793377	1
-	MAP1764	607	809	141	825	310	94	0.400783	1
-	MAP1765c	713	829	46	952	599	42	0.981995	1
-	MAP1766c	510	903	37	1936	519	51	0.3138	1
-	MAP1767c	221	253	16	317	326	22	0.385342	1
-	MAP1768c	296	400	21	306	204	14	0.45525	1
-	MAP1769c	204	312	11	452	0	5	0.17666	1
-	MAP1770c	45	446	14	153	73	6	0.105319	1
-	MAP1771c	828	1222	48	1613	384	35	0.515537	1
-	MAP1772	0	22	1	0	0	0	0	1
-	MAP1773c	527	628	41	1658	482	60	0.235211	1
pncA	MAP1774c	561	879	72	1543	253	65	0.929052	1
-	MAP1775	1618	748	66	5108	610	105	0.0959145	1
-	MAP1776c	50	139	9	51	51	5	0.74476	1
-	MAP1777c	647	811	107	1319	455	106	0.884258	1
-	MAP1778c	21	26	2	122	85	11	0.0416814	1
-	MAP1779c	2514	3649	88	4556	1496	70	0.459508	1
lipT	MAP1780c	788	1296	38	2240	495	37	0.877078	1
lppI	MAP1781	407	198	26	304	102	13	0.17065	1
-	MAP1782c	50	153	4	235	133	7	0.263022	1
-	MAP1783	632	602	57	440	266	29	0.109618	1
-	MAP1784c	289	197	23	608	275	35	0.256355	1
-	MAP1786c	51	99	3	94	51	3	0.512929	1
-	MAP1787c	252	51	10	153	102	7	0.379128	1
-	MAP1788	95	427	23	390	102	18	0.645031	1
-	MAP1789	29	108	5	197	102	10	0.237742	1
morD	MAP1790	206	100	5	103	102	3	0.312101	1
norQ	MAP1791	0	153	5	74	51	4	0.524134	1
-	MAP1792	129	122	13	51	27	3	0.0787808	1
-	MAP1793c	989	1341	54	1184	619	37	0.363197	1
-	MAP1794	0	131	8	50	102	11	0.642173	1
[truncated: 2,457 more rows]

## Sheet: Suppl. Table S4
Table S4: Homologue genes in mycobacteria compared to MAP zinc responsive genes (A) and genes of the Mtb Zur regulon not present or regulated in MAP (B). Genomes of different mycobacteria (see below) were compared by “Genome Genes Best Homologues” of Integrated Microbial Genomes Expert Review (IMG/ER) (https://img.jgi.doe.gov/cgi-bin/er/main.cgi) and NCBI blastx analysis (min. 60% coverage and 40…
(A) MAP zinc regulon
M. avium ssp. paratuberculosis	M. avium ssp. avium	Identity [%]	M. tuberculosis H37Rv	Identity [%]	M. smegmatis mc2 155	Identity [%]	M. bovis BCG pasteur	Identity [%]	M. leprae	Identity [%]	M. marinum	Identity [%]	M. vanbaalenii	Identity [%]
MAP4069c	MAV_4568	99.3	-	-	MSMEG_4513	72.5	-	-	-	-	MMAR_4035	77.2	Mvan_3433	61.6
MAP4065	MAV_4571	99.8	Rv0924c	43.62	-	-	BCG_2397c	55.0	ML2536	71.3	MMAR_0550	70.5	-	-
MAP3788	MAV_4860	98.3	Rv0292	61.6	-	-	BCG_2067c	47.0	-	-	MMAR_0293	54.0	Mvan_5488	55.0
MAP3787	MAV_4862	98.9	Rv0291	69.9	-	-	-	-	-	-	MMAR_5073	86.4	-	-
MAP3786	MAV_4863	99.4	Rv0290	80.1	-	-	BCG_0134	40.0	-	-	-	-	-	-
MAP3785	MAV_4864	99.7	Rv0289	77.0	-	-	BCG_2372	74.4	-	-	MMAR_2341	65.2	-	-
MAP3784	MAV_4865	100.0	Rv0288	79.0	MSMEG_0622	60.0	-	-	-	-	-	-	Mvan_3849	61.0
MAP3783	MAV_4866	100.0	Rv0287	84.5	MSMEG_0230	85.9	-	-	-	-	-	-	-	-
MAP3782	MAV_4867	98.6	Rv0286	41.85	-	-	-	-	ML0337	58.0	MMAR_0289	74.4	Mvan_5492	72.2
MAP3781	MAV_4868	99.0	Rv0285	85.1	MSMEG_1608	81.8	BCG_2973	72.0	-	-	MMAR_3170	64.9	-	-
MAP3780	MAV_4869	93.47	Rv0284	84.9	MSMEG_1609	75.8	-	-	ML0392	85.9	MMAR_0290	82.2	Mvan_5491	82.2
MAP3779	MAV_4870	87.5	Rv0283	72.6	MSMEG_2363	76.3	BCG_0320	60.5	-	-	-	-	-	-
MAP3778	MAV_4871	95.1	Rv0282	86.5	-	-	BCG_1406	77.8	-	-	-	-	-	-
MAP3776c	MAV_0583	46.3	Rv2059	51.45	MSMEG_4727	63.1	-	-	-	-	MMAR_1144	84.6	Mvan_5751	68.6
MAP3775c	MAV_0582	55.5	Rv2397c	52.38	MSMEG_0617	77.1	-	-	-	-	-	-	Mvan_3845	62.3
MAP3774c	MAV_0581	51.89	-	-	-	-	BCG_1408	81.9	ML1846	49.0	-	-	Mvan_5318	71.4
MAP3773c	MAV_2036	58.06	Rv2359	56.8	MSMEG_6067	92.6	BCG_0329	77.0	ML2348	59.0	-	-	Mvan_5320	58.0
MAP3772c	-	-	-	-	MSMEG_4511	65.2	BCG_0139	66.1	-	-	-	-	-	-
MAP3771	-	-	-	-	MSMEG_0019	41.0	-	-	-	-	-	-	Mvan_1945	62.7
MAP3770	MAV_4874	73.5	Rv0106	66.1	MSMEG_4515	62.1	-	-	-	-	MMAR_4037	77.6	-	-
MAP3769c	MAV_4876	93.5	Rv2057c	85.2	-	-	BCG_3470	77.3	ML2529	72.9	MMAR_0544	82.4	Mvan_0414	71.0
MAP3768c	-	-	Rv2056c	81.2	-	-	BCG_3035	88.0	ML2531	66.7	MMAR_0546	83.5	Mvan_0417	77.9
MAP3767c	MAV_0076	84.61	Rv2055c	77.2	MSMEG_0393	70.1	-	-	-	-	MMAR_3668	71.0	Mvan_3819	65.1
MAP3766	MAV_4878	85.1	-	-	MSMEG_4486	74.4	BCG_2076c	85.2	-	-	MMAR_0774	69.0	-	-
MAP3765	MAV_4879	76.1	Rv3728c	80.43	MSMEG_6554	74.0	-	-	-	-	MMAR_0433	91.7	Mvan_0175	83.7
MAP3764c	MAV_2370	68.0	Rv1180	78.67	-	-	-	-	ML0825	70.2	MMAR_0293	68.6	Mvan_5488	60.9
MAP3763c	MAV_2723	66.35	Rv1182	68.24	-	-	BCG_2397c	72.0	ML2535	84.3	MMAR_0549	76.2	Mvan_0420	59.0
MAP3762c	MAV_3994	70.74	Rv1524	67.83	-	-	BCG_2984	80.7	ML2532	74.7	MMAR_0547	84.4	Mvan_0418	72.6
MAP3761c	MAV_1758	50.58	Rv1517	50.86	MSMEG_3496	66.3	-	-	ML2609	83.0	MMAR_2593	84.9	-	-
MAP3760c	MAV_3877	50.58	Rv2952	72.0	-	-	-	-	-	-	-	-	Mvan_1944	75.9
MAP3752	MAV_2374	67.1	Rv3826	61.4	MSMEG_1210	84.3	BCG_3889	61.4	-	-	MMAR_2353	58.0	-	-
MAP3751	MAV_3863	65.4	Rv0507	64.9	-	-	BCG_2396c	71.9	ML2537	84.0	MMAR_0551	57.0	Mvan_0422	47.0
MAP3750	MAV_3864	68.37	Rv0451c	69.49	MSMEG_6554	41.0	-	-	-	-	-	-	-	-
MAP3749	MAV_2946	60.0	Rv2750	49.46	MSMEG_0618	76.3	-	-	-	-	-	-	-	-
MAP3748c	MAV_1059	43.31	Rv2177c	50.0	MSMEG_6060	67.4	-	-	-	-	-	-	-	-
MAP3747c	MAV_4874	58.39	Rv0106	59.53	-	-	BCG_1407	70.0	ML2683	68.0	MMAR_2590	78.7	Mvan_1014	79.7
MAP3741	MAV_2009	66.47	Rv2383c	45.86	MSMEG_6047	57.0	BCG_0324	85.0	ML0138	62.7	MMAR_2340	69.0	-	-
MAP3740	MAV_2013	47.41	Rv2383c	45.86	MSMEG_0615	75.5	BCG_0320	63.9	-	-	MMAR_4037	42.0	-	-
MAP3739c	-	-	Rv2333c	44.2	MSMEG_6065	63.9	BCG_0327	84.5	-	-	-	-	-	-
MAP3738c	-	-	-	-	MSMEG_4303	58.0	BCG_2075c	81.2	-	-	MMAR_0705	55.0	-	-
MAP3737	MAV_4872	59.37	Rv0280	63.9	MSMEG_3876	65.0	BCG_2074c	77.2	-	-	MMAR_3782	46.0	Mvan_0416	84.0
MAP3736c	MAV_1566	51.37	Rv1348	50.0	MSMEG_0226	56.0	-	-	-	-	-	-	Mvan_1946	69.6
MAP3735c	MAV_1566	54.16	Rv1348	54.48	MSMEG_4801	51.0	-	-	-	-	MMAR_1143	85.4	Mvan_5750	79.4
MAP3734c	MAV_1566	58.36	Rv1348	59.33	MSMEG_4550	84.8	-	-	-	-	MMAR_1700	84.2	Mvan_2113	76.7
MAP3733c	-	-	-	-	MSMEG_2132	65.6	BCG_3888c	68.3	-	-	MMAR_3658	40.0	-	-
MAP3732c	-	-	-	-	MSMEG_2131	61.2	BCG_3882c	55.0	ML2527	62.2	MMAR_0542	71.7	Mvan_0412	64.3
MAP3731c	-	-	Rv3663c	44.93	MSMEG_0626	53.0	BCG_1609	66.0	-	-	-	-	-	-
MAP3632	MAV_4988	100.0	Rv0190	89.6	MSMEG_4524	67.9	-	-	-	-	MMAR_1754	80.3	-	-
MAP3626c	MAV_4993	100.0	-	-	MSMEG_2130	76.1	-	-	-	-	MMAR_3706	75.8	-	-
MAP3492	MAV_4352	99.7	Rv3401	86.0	MSMEG_0624	61.9	-	-	ML0393	73.8	MMAR_0291	90.7	Mvan_5490	92.6
MAP3491	MAV_4350	98.9	Rv3400	77.3	MSMEG_0623	62.4	-	-	ML1704	82.8	-	-	-	-
MAP3047	MAV_3861	100.0	Rv3013	88.0	MSMEG_0621	73.7	-	-	-	-	-	-	Mvan_3848	55.0
MAP2999	MAV_3787	99.2	Rv2963	80.7	MSMEG_0620	76.8	-	-	-	-	MMAR_3694	51.0	Mvan_3847	72.3
MAP2414c	MAV_1566	97.7	Rv1348	79.6	MSMEG_6069	53.0	BCG_0330	79.9	ML1230	51.0	-	-	Mvan_5321	73.9
MAP2412c	MAV_1568	98.6	-	-	-	-	BCG_2078	63.1	-	-	MMAR_0775	77.1	Mvan_1936	67.2
MAP2205c	MAV_1792	99.6	Rv2386c	74.0	MSMEG_0616	65.1	-	-	-	-	-	-	-	-
MAP2177c	MAV_2009	98.6	Rv2383c	72.1	MSMEG_6046	61.2	BCG_0323	72.6	ML2378	64.9	MMAR_0541	85.0	Mvan_0411	73.5
MAP2176c	MAV_2010	98.6	Rv2383c	58.02	MSMEG_6045	70.1	BCG_0322	86.5	-	-	MMAR_1418	74.3	-	-
MAP2175c	MAV_2011	99.1	Rv2382c	71.9	-	-	BCG_0227	89.6	-	-	-	-	-	-
MAP2174c	MAV_2012	98.2	Rv2381c	53.08	MSMEG_6048	72.6	BCG_0325	85.1	ML0130	68.2	MMAR_2355	60.0	-	-
MAP2173c	MAV_2013	96.8	Rv2380c	74.38	MSMEG_6070	79.3	BCG_0332	62.0	-	-	-	-	-	-
MAP2172c	MAV_2013	99.3	Rv2380c	51.11	MSMEG_6069	60.0	BCG_0331	69.9	ML1229	63.4	MMAR_0294	78.0	Mvan_5333	83.5
MAP2138	MAV_2037	99.3	Rv2358	74.4	MSMEG_6066	75.2	BCG_3042c	80.2	ML2530	74.0	-	-	-	-
MAP1977c	MAV_2216	98.6	Rv0560c	43.04	-	-	-	-	ML0336	76.9	-	-	Mvan_5330	67.2
MAP1555c	MAV_2873	100.0	Rv1344	77.8	-	-	BCG_2400c	74.0	ML2534	74.7	MMAR_0548	72.2	Mvan_0419	56.0
MAP1554c	MAV_2874	99.2	Rv1345	70.0	-	-	-	-	-	-	MMAR_5072	75.7	-	-
MAP1553c	MAV_2876	99.2	Rv1346	81.9	-	-	BCG_1410	79.6	ML1911	40.0	-	-	Mvan_5319	62.3
MAP0489c	MAV_0583	99.0	Rv2059	63.1	-	-	BCG_3471	86.0	ML2528	67.6	MMAR_0543	84.0	Mvan_0413	74.7
MAP0488c	MAV_0582	99.3	-	-	-	-	-	-	ML0335	85.2	-	-	-	-
MAP0487c	MAV_0581	99.7	Rv2060	84.2	-	-	-	-	-	-	MMAR_5071	63.1	-	-
(B) Mbt Zur regulon absent or not regulated in MAP
M. tuberculosis H37Rv	M. avium ssp. avium	Identity [%]	M. avium ssp. paratuberculosis	Identity [%]	M. smegmatis mc2 155	Identity [%]	M. bovis BCG pasteur	Identity [%]	M. leprae	Identity [%]	M. marinum	Identity [%]	M. vanbaalenii	Identity [%]
Rv0105c	MAV_4875	79.4	-	-	MSMEG_6068	77.8	-	-	ML1674	46.0	MMAR_0292	76.0	Mvan_5489	81.0
Rv0232	MAV_4938	86.1	MAP3671	86.1	-	-	BCG_0269	100.0	-	-	MMAR_0489	91.5	Mvan_3467	78.2
Rv1195	MAV_2923	76.7	MAP1507	74.5	-	-	BCG_1255	100.0	ML1183	47.0	MMAR_2673	76.5	-	-
Rv1857	MAV_2863	65.5	MAP1565	65.9	-	-	BCG_1893	100.0	-	-	MMAR_2731	69.7	-	-
Rv1870c	MAV_2847	76.0	MAP1581c	72.0	-	-	BCG_1906c	100.0	-	-	-	-	-	-
Rv2058c	MAV_4875	85.9	-	-	MSMEG_6068	82.1	BCG_2077c	100.0	ML1674	45.0	MMAR_0292	83.3	Mvan_5489	84.6
Rv2990c	-	-	-	-	-	-	BCG_3011c	100.0	-	-	-	-	-	-
Rv3229	MAV_4192	85.2	MAP3343c	85.2	MSMEG_1886	79.4	BCG_3352c	100.0	-	-	MMAR_1315	87.9	Mvan_1768	76.0
Rv3612c	-	-	-	-	-	-	BCG_3676c	100.0	-	-	-	-	-	-

## Sheet: Suppl. Figure S5
Suppl. Fig. S5: TPEN-Zn titration experiment. MAPwt cultures were treated with 10 µM TPEN for 2h (-) and supplemented with increasing concentrations of ZnSO4. Expression of mptA was analysed by qRT-PCR. Shown are the results of three independent experiments, expressed as fold change (mean±SEM) compared to the untreated control and normalized to the houskeeping gene gap.
